# Supplementary material for: Multilevel Proteomics Reveals Epigenetic Signatures in BCG-Mediated Macrophage Activation
Source: Mol Cell Proteomics. 2024 Oct 2;23(11):100851. doi: 10.1016/j.mcpro.2024.100851 (PMC11585779; doi:10.1016/j.mcpro.2024.100851)
Supplement: File S1 — Total proteome data as output from Proteome Discoverer. [file mmc1.xlsx]

## Sheet: Proteins
Checked	Protein FDR Confidence: Combined	Master	Accession	Description	Exp. q-value: Combined	Contaminant	Sum PEP Score	Coverage [%]	# Peptides	# PSMs	# Unique Peptides	# AAs	MW [kDa]	calc. pI	Score Sequest HT: Sequest HT	# Peptides (by Search Engine): Sequest HT	Biological Process	Cellular Component	Molecular Function	Pfam IDs	Entrez Gene ID	Gene Symbol	Gene ID	Ensembl Gene ID	WikiPathways	Reactome Pathways	# Protein Pathway Groups	# Razor Peptides	Abundance Ratio: (JMI) / (Control)	Abundance Ratio (log2): (JMI) / (Control)	Abundance Ratio Adj. P-Value: (JMI) / (Control)	Abundance Ratio Variability [%]: (JMI) / (Control)	Abundances (Grouped): Control	Abundances (Grouped): JMI	Abundances (Grouped) CV [%]: Control	Abundances (Grouped) CV [%]: JMI	Abundance: F1: Sample, Control	Abundance: F2: Sample, Control	Abundance: F3: Sample, Control	Abundance: F4: Sample, JMI	Abundance: F5: Sample, JMI	Abundance: F6: Sample, JMI	Abundance: F7: Sample, JMI	Abundance: F8: Sample, JMI	Abundances (Normalized): F1: Sample, Control	Abundances (Normalized): F2: Sample, Control	Abundances (Normalized): F3: Sample, Control	Abundances (Normalized): F4: Sample, JMI	Abundances (Normalized): F5: Sample, JMI
FALSE	High	Master Protein	Q9H4M9	EH domain-containing protein 1 [OS=Homo sapiens]	0	FALSE	84.035	28	14	96	12	534	60.6	6.83	162.47	14	cell cycle OR cell proliferation;cell organization and biogenesis;transport;developmental processes;other biological processes	plasma membrane;other membranes;other cytoplasmic organelle;other cell component	other molecular function	Pf00350, Pf12763, Pf16880, Pf18150	10938	EHD1	hsa:10938; O14611; Q2M3Q4; Q9H4M9; Q9UNR3	ENSG00000110047	Insulin signaling	Factors involved in megakaryocyte development and platelet production	2	0	2.421	1.28	5.26209e-16	36.38	2.84932e+07	7.31714e+07	7.34	6.64	2.47246e+07	2.61598e+07	3.03613e+07	53529894	5.34105e+07	4.52555e+07	4.9272e+07	54397209	2.84932e+07	2.77355e+07	3.17865e+07	7.38151e+07	6.67651e+07
FALSE	High	Master Protein	Q16719	Kynureninase [OS=Homo sapiens]	0	FALSE	119.007	26	10	100	10	465	52.3	7.03	259.31	10	other metabolic processes;stress response;other biological processes	cytosol;mitochondrion;nucleus;other cell component	other molecular function	Pf00266	8942	KYNU	B2RCZ5; D3DP79; hsa:8942; Q16719; Q6I9T2; Q9BVW3	ENSG00000115919	Selenium micronutrient network; NAD biosynthesis II (from tryptophan); Tryptophan metabolism	Tryptophan catabolism	4	0	2.438	1.29	5.26209e-16	26.02	4.97064e+07	1.12589e+08	14.01	7.36	4.67388e+07	3.96498e+07	4.74778e+07	8.93807e+07	9.059e+07	7.49056e+07	8.64041e+07	7.96945e+07	5.30281e+07	4.01698e+07	4.97064e+07	1.2267e+08	1.12589e+08
FALSE	High	Master Protein	Q9Y6K5	2'-5'-oligoadenylate synthase 3 [OS=Homo sapiens]	0	FALSE	65.764	15	15	80	15	1087	121.1	8.4	91.77	15	other metabolic processes;stress response;signal transduction;other biological processes	plasma membrane;other membranes;cytosol;nucleus;other cell component	nucleic acid binding activity;other molecular function	Pf01909, Pf10421	4940	OAS3	hsa:4940; Q2HJ14; Q9H3P5; Q9Y6K5	ENSG00000111331	Measles virus infection; Type I interferon induction and signaling during SARS-CoV-2 infection; Host-pathogen interaction of human coronaviruses - interferon induction	OAS antiviral response; Interferon gamma signaling; Interferon alpha/beta signaling	6	0	2.839	1.51	5.26209e-16	64.63	1.3849e+07	5.48114e+07	12.6	13.22	1.04448e+07	1.59081e+07	1.1163e+07	3.9937e+07	4.41745e+07	28814006	4.06835e+07	3.59458e+07	1.3849e+07	1.6119e+07	1.2593e+07	5.48114e+07	5.50965e+07
FALSE	High	Master Protein	Q5K651	Sterile alpha motif domain-containing protein 9 [OS=Homo sapiens]	0	FALSE	60.163	6	8	28	8	1589	184.2	7.83	53.86	8	cell organization and biogenesis;stress response;transport	cytosol;other cell component		Pf07647	54809	SAMD9	A2RU68; hsa:54809; Q5K649; Q5K651; Q6P080; Q75N21; Q8IVG6; Q9NXS8	ENSG00000205413			0	0	4.361	2.12	5.26209e-16	114.49	4.1783e+06	4.29374e+07	26.65	13.83	4.26512e+06	1.20143e+06	3.2891e+06	3.12872e+07	3.66543e+07	2.12601e+07	2.9063e+07	2.95037e+07	5.8057e+06	3.47454e+06	4.1783e+06	4.35005e+07	4.55556e+07
FALSE	High	Master Protein	Q8WXG1	Radical S-adenosyl methionine domain-containing protein 2 [OS=Homo sapiens]	0	FALSE	36.157	19	5	18	5	361	42.1	8.22	29.44	5	stress response;other biological processes	other membranes;mitochondrion;ER/Golgi;nucleus;other cell component	other molecular function	Pf04055, Pf13353	91543	RSAD2	hsa:91543; Q8WVI4; Q8WXG1	ENSG00000134321	Non-genomic actions of 1,25 dihydroxyvitamin D3	Interferon alpha/beta signaling	2	0	7.575	2.92	5.26209e-16	86.16	1.55715e+06	9.91736e+06	35.27	8.97		754422	527635	7.5093e+06	6.86998e+06	6.2911e+06	7171841	7.14054e+06	1.66517e+06	1.55715e+06	797919	1.03061e+07	8.53831e+06
FALSE	High	Master Protein	Q9UJ70	N-acetyl-D-glucosamine kinase [OS=Homo sapiens]	0	FALSE	31.449	22	6	25	6	344	37.4	6.24	43.91	6	other metabolic processes	cytosol	kinase activity;other molecular function	Pf01869	55577	NAGK	B4DLZ5; hsa:55577; Q53HD5; Q6IA84; Q9BS29; Q9BVP0; Q9NV37; Q9UJ70	ENSG00000124357		Synthesis of UDP-N-acetyl-glucosamine	1	0	0.217	-2.21	5.26209e-16	151.93	9.12097e+06	2.47355e+06	18.04	31.17	8.03919e+06	10378757	6.86929e+06	1.80229e+06	2.41153e+06	852950	2.05564e+06	960837	9.12097e+06	10378757	7.19175e+06	2.47355e+06	2.99716e+06
FALSE	High	Master Protein	P21730	C5a anaphylatoxin chemotactic receptor 1 [OS=Homo sapiens]	0	FALSE	13.281	11	4	14	4	350	39.3	9.01	18.38	4	cell organization and biogenesis;RNA metabolism OR transcription;other metabolic processes;stress response;developmental processes;signal transduction;other biological processes	plasma membrane;other membranes;other cell component	other molecular function	Pf00001	728	C5AR1	hsa:728; P21730	ENSG00000197405	Peptide GPCRs; Complement system; Oxidative damage response; Complement system in neuronal development and plasticity; Complement and coagulation cascades	Neutrophil degranulation; Regulation of Complement cascade; G alpha (i) signalling events; Peptide ligand-binding receptors	9	0	14.357	3.84	5.26209e-16	85.99	523459	8.833e+06	133.13	9.59	4.20438e+06	207113		6.43595e+06	7.95844e+06	5.69732e+06	6.96514e+06	6.26487e+06	5.33292e+06	523459	449555	8.833e+06	9.8911e+06
FALSE	High	Master Protein	Q9BYX4	Interferon-induced helicase C domain-containing protein 1 [OS=Homo sapiens]	0	FALSE	38.424	9	9	21	9	1025	116.6	5.52	25.17	9	cell organization and biogenesis;protein metabolism;other metabolic processes;stress response;signal transduction;other biological processes	cytosol;mitochondrion;nucleus;other cell component	nucleic acid binding activity;other molecular function	Pf00271, Pf00619, Pf04851, Pf11648, Pf16739, Pf18119	64135	IFIH1	hsa:64135; Q2NKL6; Q6DC96; Q86X56; Q96MX8; Q9BYX4; Q9H3G6	ENSG00000115267	Novel intracellular components of RIG-I-like receptor pathway; Measles virus infection; Hepatitis B infection; Pathways of nucleic acid metabolism and innate immune sensing; Type I interferon induction and signaling during SARS-CoV-2 infection; Host-pathogen interaction of human coronaviruses - interferon induction; SARS coronavirus and innate immunity; 1p36 copy number variation syndrome	Ub-specific processing proteases; SARS-CoV-2 activates/modulates innate and adaptive immune responses; TRAF6 mediated NF-kB activation; NF-kB activation through FADD/RIP-1 pathway mediated by caspase-8 and -10; Negative regulators of DDX58/IFIH1 signaling; SARS-CoV-1 activates/modulates innate immune responses; Ovarian tumor domain proteases; TRAF3-dependent IRF activation pathway; TRAF6 mediated…	18	0	6.199	2.63	5.26209e-16	57.49	2.11054e+06	1.09933e+07	17.35	4.66	731818	797408	402548	7.80596e+06	8.22251e+06	7.53367e+06	7765914	7.91523e+06	2.3705e+06	1.66715e+06	2.11054e+06	1.07133e+07	1.02193e+07
FALSE	High	Master Protein	Q00653	Nuclear factor NF-kappa-B p100 subunit [OS=Homo sapiens]	0	FALSE	102.086	25	18	73	18	900	96.7	6.25	110.81	18	cell organization and biogenesis;stress response;developmental processes;signal transduction;other biological processes	cytosol;nucleus;other cell component	nucleic acid binding activity;other molecular function	Pf00023, Pf00531, Pf00554, Pf16179	4791	NFKB2	A8K9D9; D3DR83; hsa:4791; Q00653; Q04860; Q9BU75; Q9H471; Q9H472	ENSG00000077150	Selenium micronutrient network; Vitamin B12 metabolism; Folate metabolism; RANKL/RANK signaling pathway; TNF-related weak inducer of apoptosis (TWEAK) signaling pathway; Neural crest differentiation; Thymic stromal lymphopoietin (TSLP) signaling pathway; TNF-alpha signaling pathway; Ebstein-Barr virus LMP1 signaling; Glucocorticoid receptor pathway; Nuclear receptors meta-pathway; Photodynamic th…	Dectin-1 mediated noncanonical NF-kB signaling; NIK-->noncanonical NF-kB signaling; PKMTs methylate histone lysines; RIP-mediated NFkB activation via ZBP1; TAK1-dependent IKK and NF-kappa-B activation ; IkBA variant leads to EDA-ID; TRAF6 mediated NF-kB activation; The NLRP3 inflammasome; Purinergic signaling in leishmaniasis infection; Interleukin-1 processing; DEx/H-box helicases activate type …	43	0	4.434	2.15	5.26209e-16	67.99	1.19215e+07	5.09539e+07	20.25	4.99	9.2716e+06	15330629	9.65063e+06	3.69626e+07	4.14329e+07	3.18589e+07	3.33745e+07	3.62649e+07	1.19215e+07	1.63707e+07	1.15335e+07	5.09539e+07	5.20287e+07
FALSE	High	Master Protein	Cont_P02769	Albumin OS=Bos taurus OX=9913 GN=ALB PE=1 SV=4	0	TRUE	94.628	25	13	36	13	607	69.2	6.18	63.4	13	stress response;other biological processes	non-structural extracellular;other cell component	nucleic acid binding activity;other molecular function	Pf00273	280717	ALB	A5PJX3; bta:280717; O02787; P02769; P04277; Q3SZR2				0	0	3.096	1.63	5.26209e-16	99.45	1.07351e+07	2.45884e+07	17.48	77.46	7.95546e+06	8.97245e+06	5.48907e+06	5.11527e+07	1.08169e+07	5.91934e+06	1.6507e+07	5.09377e+07	1.07351e+07	1.10772e+07	7.92089e+06	7.02044e+07	1.45782e+07
FALSE	High	Master Protein	P20591	Interferon-induced GTP-binding protein Mx1 [OS=Homo sapiens]	0	FALSE	207.389	45	24	188	21	662	75.5	5.83	325.74	24	stress response;signal transduction;other biological processes	other membranes;cytosol;cytoskeleton;ER/Golgi;nucleus;other cell component	cytoskeletal activity;other molecular function	Pf00350, Pf01031, Pf02212	4599	MX1	B2RDA5; B3KU10; C9IYV7; C9J8D6; C9JN19; C9JN88; C9JUL1; C9JZS6; D3DSI8; hsa:4599; P20591; Q86YP5; Q96CI3	ENSG00000157601	Immune response to tuberculosis; Measles virus infection; SARS-CoV-2 innate immunity evasion and cell-specific immune response	ISG15 antiviral mechanism; Interferon alpha/beta signaling	5	2	11.178	3.48	5.26209e-16	103.42	2.26045e+07	2.46386e+08	1.66	6.27	1.62271e+07	1.87672e+07	1.73676e+07	166161255	2.0685e+08	1.62885e+08	1.66733e+08	1.91789e+08	2.20647e+07	2.27812e+07	2.26045e+07	2.28703e+08	2.57082e+08
FALSE	High	Master Protein	O14879	Interferon-induced protein with tetratricopeptide repeats 3 [OS=Homo sapiens]	0	FALSE	121.655	29	12	69	12	490	56	5.2	143.17	12	stress response;other biological processes	cytosol;mitochondrion;other cell component	other molecular function	Pf13176, Pf13181, Pf13424	3437	IFIT3	hsa:3437; O14879; Q99634; Q9BSK7	ENSG00000119917	Immune response to tuberculosis	Interferon alpha/beta signaling	2	0	11.787	3.56	5.26209e-16	80.72	8.33138e+06	1.06707e+08	16.34	7.51	4.40946e+06	8.246e+06	5.06768e+06	76529403	8.85941e+07	6.9321e+07	72226234	8.75678e+07	8.33138e+06	1.02234e+07	7.45163e+06	1.05033e+08	1.10109e+08
FALSE	High	Master Protein	O95786	Antiviral innate immune response receptor RIG-I [OS=Homo sapiens]	0	FALSE	65.36	15	14	43	14	925	106.5	6.4	80.35	14	other metabolic processes;stress response;signal transduction;other biological processes	plasma membrane;other membranes;cytosol;cytoskeleton;other cell component	enzyme regulator activity;nucleic acid binding activity;other molecular function	Pf00270, Pf00271, Pf11648, Pf16739, Pf18119	23586	RIGI	A2RU81; hsa:23586; O95786; Q5HYE1; Q5VYT1; Q9NT04	ENSG00000107201	Novel intracellular components of RIG-I-like receptor pathway; Ebola virus infection in host; Measles virus infection; Cytosolic DNA-sensing pathway; Hepatitis B infection; Pathways of nucleic acid metabolism and innate immune sensing; Type I interferon induction and signaling during SARS-CoV-2 infection; Host-pathogen interaction of human coronaviruses - interferon induction; SARS coronavirus an…	Ub-specific processing proteases; ISG15 antiviral mechanism; SARS-CoV-2 activates/modulates innate and adaptive immune responses; OAS antiviral response; TRAF6 mediated NF-kB activation; NF-kB activation through FADD/RIP-1 pathway mediated by caspase-8 and -10; Negative regulators of DDX58/IFIH1 signaling; SARS-CoV-1 activates/modulates innate immune responses; Ovarian tumor domain proteases; TRA…	24	0	4.136	2.05	5.26209e-16	100.08	7.41706e+06	4.14206e+07	11.93	8.24	2.95825e+06	3.18462e+06	2.07383e+06	3.00401e+07	3.27356e+07	2.74765e+07	3.21244e+07	2.68177e+07	8.68342e+06	7.41706e+06	6.90638e+06	4.14563e+07	4.14206e+07
FALSE	High	Master Protein	Q9BQ67	Glutamate-rich WD repeat-containing protein 1 [OS=Homo sapiens]	0	FALSE	10.594	7	2	4	2	446	49.4	4.92	6.27	2	cell organization and biogenesis;DNA metabolism;other metabolic processes;other biological processes	cytosol;nucleus;other cell component	nucleic acid binding activity;other molecular function	Pf00400, Pf12265	83743	GRWD1	A0MNN5; hsa:83743; Q8TF59; Q9BQ67	ENSG00000105447			0	0	9	3.17	5.26209e-16	120.35	627013	6.46164e+06	30.28	77.95				4708111	6.36064e+06		5.52723e+06		878333	481937	627013	6.46164e+06	7.90529e+06
FALSE	High	Master Protein	Q9BVJ7	Dual specificity protein phosphatase 23 [OS=Homo sapiens]	0	FALSE	13.957	21	3	19	3	150	16.6	8.21	39.58	3	cell cycle OR cell proliferation;cell organization and biogenesis;protein metabolism;other metabolic processes	cytosol;nucleus	other molecular function	Pf00782	54935	DUSP23	hsa:54935; Q9BVJ7; Q9NX48	ENSG00000158716			0	0	0.207	-2.27	5.26209e-16	173.7	1.57252e+07	4.54399e+06	11.44	14.93	1.28399e+07	1.57252e+07	1.73707e+07	2759608	3.92072e+06	2.92585e+06	2795920	3.18297e+06	1.45677e+07	1.57252e+07	1.81861e+07	3.81754e+06	5.58767e+06
FALSE	High	Master Protein	Q5J8M3	ER membrane protein complex subunit 4 [OS=Homo sapiens]	0	FALSE	12.774	16	2	10	2	183	20.1	8.62	13.8	2	cell organization and biogenesis;other biological processes	other membranes;ER/Golgi		Pf06417	51234	EMC4	A8K3A9; B4DJQ4; hsa:51234; Q5J8M3; Q96KX9; Q9BUI5; Q9P0T9	ENSG00000128463			0	0	0.038	-4.74	5.26209e-16	147.9	4.59256e+07	3.56913e+06	20.06	63.69	4.04787e+07	3.21253e+07	44895184	2.81072e+06		2279412		3.38376e+06	4.59256e+07	3.21253e+07	4.72629e+07	4.47663e+06	1.04423e+06
FALSE	High	Master Protein	P29966	Myristoylated alanine-rich C-kinase substrate [OS=Homo sapiens]	0	FALSE	147.561	47	11	120	11	332	31.5	4.45	349.91	11	cell organization and biogenesis;stress response;developmental processes;other biological processes	plasma membrane;other membranes;cytoskeleton;nucleus;other cell component	cytoskeletal activity;other molecular function	Pf02063	4082	MARCKS	E1P560; hsa:4082; P29966; Q2LA83; Q5TDB7	ENSG00000277443	Brain-derived neurotrophic factor (BDNF) signaling pathway	Acetylcholine regulates insulin secretion	2	0	5.043	2.33	5.26209e-16	59.72	7.92308e+07	3.56118e+08	12.41	17.7	72121069	6.39118e+07	7.52873e+07	2.34283e+08	3.23516e+08	1.72849e+08	2.40573e+08	2.74943e+08	8.30676e+07	6.5193e+07	7.92308e+07	3.21542e+08	4.0208e+08
FALSE	High	Master Protein	A6NI72	Putative neutrophil cytosol factor 1B [OS=Homo sapiens]	0	FALSE	71.377	36	11	53	11	391	44.8	9.13	98.37	11	other metabolic processes	plasma membrane;other membranes;other cell component	enzyme regulator activity;other molecular function	Pf00018, Pf00787, Pf08944, Pf16621		NCF1B	A6NI72				0	0	6.203	2.63	5.26209e-16	71.32	1.00527e+07	7.02851e+07	15.54	4.55	5.35959e+06	7.40404e+06	8.8765e+06	5.12115e+07	56772495	4.76799e+07	4.50597e+07	5.46942e+07	7.74853e+06	1.04674e+07	1.00527e+07	7.02851e+07	7.13417e+07
FALSE	High	Master Protein	Q96RQ9	L-amino-acid oxidase [OS=Homo sapiens]	0	FALSE	72.952	26	14	64	14	567	62.8	8.68	77.78	14	other metabolic processes;other biological processes	non-structural extracellular;plasma membrane;cytoskeleton;other cytoplasmic organelle;other cell component	other molecular function	Pf01593	259307	IL4I1	hsa:259307; Q1WMJ3; Q4GZN1; Q4GZN2; Q6P2Q3; Q8TEM5; Q96RQ8; Q96RQ9	ENSG00000104951	Methionine de novo and salvage pathway	Phenylalanine metabolism	2	0	2.958	1.56	5.26209e-16	65.07	3.63567e+07	7.49353e+07	8.61	7.95	3.43645e+07	3.25055e+07	3.2751e+07	5.79817e+07	6.0176e+07	4.97174e+07	4.72979e+07	6.11402e+07	4.07788e+07	3.45473e+07	3.63567e+07	7.95769e+07	7.49353e+07
FALSE	High	Master Protein	P32455	Guanylate-binding protein 1 [OS=Homo sapiens]	0	FALSE	37.526	11	6	24	5	592	67.9	6.32	54.55	6	cell organization and biogenesis;stress response;other biological processes	non-structural extracellular;plasma membrane;other membranes;cytosol;cytoskeleton;ER/Golgi;other cell component	cytoskeletal activity;other molecular function	Pf02263, Pf02841	2633	GBP1	D3DT26; hsa:2633; P32455; Q5T8M1	ENSG00000117228	Type II interferon signaling	Interferon gamma signaling	2	1	7.277	2.86	5.26209e-16	119.71	2.44773e+06	1.95285e+07	5.62	8.93	1.23226e+06	1.69e+06	2.10167e+06	1.39092e+07	1.5014e+07	12957738	1.2725e+07	1.67358e+07	2.66815e+06	2.40564e+06	2.44773e+06	1.98981e+07	1.866e+07
FALSE	High	Master Protein	P06702	Protein S100-A9 [OS=Homo sapiens]	0	FALSE	54.716	49	4	75	4	114	13.2	6.13	155.07	4	cell adhesion;cell-cell signaling;protein metabolism;other metabolic processes;stress response;developmental processes;other biological processes	non-structural extracellular;plasma membrane;other membranes;cytosol;cytoskeleton;other cell component	signal transduction activity or receptor binding;cytoskeletal activity;other molecular function	Pf01023	6280	S100A9	D3DV36; hsa:6280; P06702; Q6FGA1; Q9NYM0; Q9UCJ1	ENSG00000163220	IL1 and megakaryocytes in obesity; Vitamin D receptor pathway	ER-Phagosome pathway; Neutrophil degranulation; MyD88:MAL(TIRAP) cascade initiated on plasma membrane; MyD88 deficiency (TLR2/4); IRAK4 deficiency (TLR2/4); Regulation of TLR by endogenous ligand; Metal sequestration by antimicrobial proteins; RHO GTPases Activate NADPH Oxidases	10	0	5.126	2.36	5.26209e-16	56.58	4.99452e+07	2.75668e+08	40.71	12.24	4.23387e+07	9.41018e+07	4.77058e+07	2.16307e+08	2.53182e+08	1.59636e+08	173374964	1.98482e+08	4.8036e+07	9.41018e+07	4.99452e+07	2.9687e+08	3.14666e+08
FALSE	High	Master Protein	P09913	Interferon-induced protein with tetratricopeptide repeats 2 [OS=Homo sapiens]	0	FALSE	70.487	26	10	57	10	472	54.6	6.76	98.82	10	cell organization and biogenesis;stress response;other biological processes	cytosol;ER/Golgi;other cell component		Pf13181	3433	IFIT2	hsa:3433; P09913; Q5T767	ENSG00000119922	SARS-CoV-2 innate immunity evasion and cell-specific immune response; Extrafollicular and follicular B cell activation by SARS-CoV-2; Type II interferon signaling	Interferon alpha/beta signaling	4	0	6.254	2.64	5.26209e-16	96.82	2.91443e+06	2.47365e+07	43.96	5.55	1.2029e+06	697493		1.80236e+07	2.19384e+07	1.6662e+07	16614735	1.95548e+07	4.08916e+06	2.91443e+06	1.57637e+06	2.47365e+07	2.7266e+07
FALSE	High	Master Protein	Q03169	Tumor necrosis factor alpha-induced protein 2 [OS=Homo sapiens]	0	FALSE	27.087	11	6	24	6	654	72.6	6.46	20.56	6	transport;developmental processes;other biological processes	non-structural extracellular;other cell component	other molecular function	Pf06046	7127	TNFAIP2	hsa:7127; Q03169; Q86VI0	ENSG00000185215	IL-18 signaling pathway		1	0	6.919	2.79	5.26209e-16	82.41	2.28898e+06	1.18457e+07	21.42	34.62	1.21604e+06	1.62457e+06	943071	6.49068e+06	1.084e+07	1.30193e+07	7.40524e+06	5.17765e+06	2.66337e+06	2.28898e+06	1.71758e+06	8.95471e+06	1.41891e+07
FALSE	High	Master Protein	P19971	Thymidine phosphorylase [OS=Homo sapiens]	0	FALSE	92.146	32	14	94	14	482	49.9	5.53	209.32	14	cell organization and biogenesis;other metabolic processes;developmental processes;signal transduction;other biological processes	cytosol	signal transduction activity or receptor binding;other molecular function	Pf00591, Pf02885, Pf07831	1890	TYMP	A8MW15; H9KVA0; hsa:1890; P19971; Q13390; Q8WVB7	ENSG00000025708	Fluoropyrimidine activity; Bladder cancer; Pyrimidine metabolism	Pyrimidine salvage; Pyrimidine catabolism	5	0	2.218	1.15	5.26209e-16	47.09	4.13267e+07	1.12793e+08	2.52	6.42	3.59284e+07	3.9463e+07	3.71977e+07	8.19191e+07	9.07542e+07	7.36555e+07	7.14935e+07	8.82621e+07	4.31403e+07	4.12999e+07	4.13267e+07	1.13278e+08	1.12793e+08
FALSE	High	Master Protein	Q3MHD2	Protein LSM12 [OS=Homo sapiens]	0	FALSE	9.663	16	2	12	2	195	21.7	7.74	27.49	2		other cell component		Pf09793	124801	LSM12	hsa:124801; Q3MHD2; Q86YB1; Q96NL5	ENSG00000161654			0	0	13.235	3.73	5.26209e-16	20.33	356720	4.72133e+06	141.37	7.36	4230146			3.19864e+06	3.51843e+06	3625827	3.19571e+06	3.49687e+06	4.79937e+06	313697	356720	4.38997e+06	4.37287e+06
FALSE	High	Master Protein	Q71U36	Tubulin alpha-1A chain [OS=Homo sapiens]	0	FALSE	215.545	57	20	552	2	451	50.1	5.06	1235.09	20	cell cycle OR cell proliferation;cell organization and biogenesis;other metabolic processes;transport;developmental processes;signal transduction;other biological processes	plasma membrane;other membranes;cytosol;cytoskeleton;other cytoplasmic organelle;other cell component	cytoskeletal activity;other molecular function	Pf00091, Pf03953	7846	TUBA1A	A8K0B8; G3V1U9; hsa:7846; P04687; P05209; Q71U36	ENSG00000167552	Alzheimer's disease and miRNA effects; Pathogenic Escherichia coli infection; Parkin-ubiquitin proteasomal system pathway; Alzheimer's disease; PAFAH1B1 copy number variation	Separation of Sister Chromatids; Resolution of Sister Chromatid Cohesion; RHO GTPases Activate Formins; EML4 and NUDC in mitotic spindle formation; MHC class II antigen presentation; Recycling pathway of L1; Intraflagellar transport; COPI-dependent Golgi-to-ER retrograde traffic; The role of GTSE1 in G2/M progression after G2 checkpoint; Translocation of SLC2A4 (GLUT4) to the plasma membrane; Mic…	41	2	9.411	3.23	5.26209e-16	134.74	2.57902e+07	3.02328e+07	4.23	17.03	2.23912e+07	2.56484e+07	2.21959e+07	1.73108e+07	2.55362e+07	25045403	1.6431e+07	2.17678e+07	2.57902e+07	2.58885e+07	2.3993e+07	2.37582e+07	3.17375e+07
FALSE	High	Master Protein	P05362	Intercellular adhesion molecule 1 [OS=Homo sapiens]	0	FALSE	106.458	32	13	104	13	532	57.8	7.99	178.89	13	cell adhesion;other biological processes	non-structural extracellular;plasma membrane;other membranes	signal transduction activity or receptor binding;other molecular function	Pf03921	3383	ICAM1	B2R6M3; hsa:3383; P05362; Q5NKV7; Q96B50	ENSG00000090339	Selenium micronutrient network; Vitamin B12 metabolism; Folate metabolism; RANKL/RANK signaling pathway; Interleukin-11 signaling pathway; Spinal cord injury; Complement system; IL1 and megakaryocytes in obesity; Photodynamic therapy-induced NF-kB survival signaling; VEGFA-VEGFR2 signaling; miRNA role in immune response in sepsis; Cells and molecules involved in local acute inflammatory response …	Immunoregulatory interactions between a Lymphoid and a non-Lymphoid cell; Integrin cell surface interactions; Interleukin-10 signaling; Interleukin-4 and Interleukin-13 signaling; Interferon gamma signaling	25	0	4.597	2.2	5.26209e-16	47.01	3.44857e+07	1.70238e+08	14.38	4.67	2.94044e+07	3.92496e+07	2.73615e+07	1.19204e+08	1.29264e+08	1.18646e+08	1.15235e+08	1.3088e+08	3.44857e+07	4.0484e+07	3.04404e+07	1.63976e+08	1.61259e+08
FALSE	High	Master Protein	Cont_P15497	Apolipoprotein A-I OS=Bos taurus OX=9913 GN=APOA1 PE=1 SV=3	0	TRUE	39.837	36	9	34	9	265	30.3	5.97	40.21	9	cell cycle OR cell proliferation;cell organization and biogenesis;protein metabolism;other metabolic processes;transport;developmental processes;signal transduction;other biological processes	non-structural extracellular;other cell component	signal transduction activity or receptor binding;transporter activity;enzyme regulator activity;other molecular function	Pf01442	281631	APOA1	A0A4W2DWW2; A5D7M9; bta:281631; P15497; Q3SZD9; V6F9A2	ENSBIXG00000010441; ENSBIXG00005004093; ENSBTAG00000002258	Statin pathway; Folate metabolism; Vitamin B12 metabolism; Selenium micronutrient network	Platelet degranulation ; Regulation of Insulin-like Growth Factor (IGF) transport and uptake by Insulin-like Growth Factor Binding Proteins (IGFBPs); Post-translational protein phosphorylation; Chylomicron assembly; Chylomicron remodeling; HDL remodeling; Retinoid metabolism and transport; HDL clearance; Heme signaling; HDL assembly; Scavenging by Class B Receptors	15	0	12.326	3.62	5.26209e-16	124.27	4.64204e+06	4.32958e+07	24.09	22.47	5.46195e+06	2.45779e+06	2.96246e+06	3.13254e+07	2.11456e+07	3.01746e+07	2.17552e+07	3.43728e+07	6.72737e+06	4.43243e+06	4.64204e+06	4.34054e+07	2.70811e+07
FALSE	High	Master Protein	Q5T1R4	Transcription factor HIVEP3 [OS=Homo sapiens]	0	FALSE	6.659	1	2	2	2	2406	259.3	7.81	2.19	2	other biological processes	nucleus;other cell component	nucleic acid binding activity;other molecular function	Pf00096	59269	HIVEP3	A7YY91; hsa:59269; Q5T1R4; Q5T1R5; Q9BZS0; Q9HCL7	ENSG00000127124		Regulation of RUNX2 expression and activity	1	0	18.617	4.22	5.26209e-16	214.32	452983	3.45019e+07	22.52	24.22	114208		264022	24578048	3.40304e+07	14074169	2.44595e+07	2.14763e+07	440691	646868	452983	3.45019e+07	4.22944e+07
FALSE	High	Master Protein	P33121	Long-chain-fatty-acid--CoA ligase 1 [OS=Homo sapiens]	0	FALSE	84.512	26	17	73	15	698	77.9	7.15	105.58	17	other metabolic processes;transport;signal transduction;other biological processes	plasma membrane;other membranes;mitochondrion;ER/Golgi;other cytoplasmic organelle	other molecular function	Pf00501, Pf13193	2180	ACSL1	B7Z452; D3DP57; hsa:2180; P33121; P41215; Q8N8V7; Q8TA99	ENSG00000151726	Fatty acid beta-oxidation; Fatty acid biosynthesis; Mitochondrial long chain fatty acid beta-oxidation; PPAR signaling pathway; Ferroptosis; Thermogenesis; Cholesterol metabolism with Bloch and Kandutsch-Russell pathways; Omega-3 / omega-6 fatty acid synthesis; Omega-9 fatty acid synthesis; Fatty acid transporters; Mitochondrial fatty acid oxidation disorders; Fatty Acids and Lipoproteins Transpo…	PPARA activates gene expression; Synthesis of very long-chain fatty acyl-CoAs; alpha-linolenic acid (ALA) metabolism; Linoleic acid (LA) metabolism	17	2	2.35	1.23	5.26209e-16	45.49	4.27144e+07	9.76059e+07	3.21	5.12	3.67727e+07	3.87961e+07	4.09153e+07	7.45053e+07	8.52146e+07	6.57817e+07	6.53939e+07	68238536	4.27144e+07	4.0914e+07	4.35777e+07	1.0315e+08	1.06461e+08
FALSE	High	Master Protein	Q96MW1	Coiled-coil domain-containing protein 43 [OS=Homo sapiens]	0	FALSE	13.058	16	3	8	3	224	25.2	4.92	8.13	3		cytosol			124808	CCDC43	C9JVK9; hsa:124808; Q96MW1	ENSG00000180329			0	0	25.552	4.68	5.26209e-16	18.57	1.97408e+06	5.04413e+07	17.42	6.99	2.04976e+06	1636123	1.88556e+06	3.71492e+07	4.05854e+07	31770530	30125292	37426752	2.32558e+06	1636123	1.97408e+06	5.09854e+07	5.04413e+07
FALSE	High	Master Protein	P42224	Signal transducer and activator of transcription 1-alpha/beta [OS=Homo sapiens]	0	FALSE	213.861	37	23	213	23	750	87.3	6.05	435.37	23	cell cycle OR cell proliferation;stress response;developmental processes;signal transduction;other biological processes	cytosol;nucleus;other cell component	signal transduction activity or receptor binding;nucleic acid binding activity;other molecular function	Pf00017, Pf01017, Pf02864, Pf02865, Pf12162	6772	STAT1	A8K989; B2RCA0; D2KFR8; D3DPI7; hsa:6772; P42224; Q53S88; Q53XW4; Q68D00; Q9UDL5	ENSG00000115415	IL-5 signaling pathway; RANKL/RANK signaling pathway; Thyroid stimulating hormone (TSH) signaling pathway; Leptin signaling pathway; Prolactin signaling pathway; IL-7 signaling pathway; Type III interferon signaling; IL-9 signaling pathway; Thymic stromal lymphopoietin (TSLP) signaling pathway; AGE/RAGE pathway; Allograft rejection; Interleukin-11 signaling pathway; Adipogenesis; Oncostatin M sig…	Interleukin-4 and Interleukin-13 signaling; Signaling by CSF1 (M-CSF) in myeloid cells; Regulation of RUNX2 expression and activity; ISG15 antiviral mechanism; SARS-CoV-2 activates/modulates innate and adaptive immune responses; Signaling by SCF-KIT; Downstream signal transduction; Signaling by phosphorylated juxtamembrane, extracellular and kinase domain KIT mutants; Signaling by PDGFRA transmem…	79	0	2.92	1.55	5.26209e-16	27.86	8.34143e+07	2.53332e+08	7.72	4.96	7.23972e+07	9.36233e+07	7.76095e+07	1.84691e+08	1.8771e+08	1.65108e+08	1.71473e+08	1.89156e+08	8.34143e+07	9.41622e+07	8.19293e+07	2.5348e+08	2.33643e+08
FALSE	High	Master Protein	P01584	Interleukin-1 beta [OS=Homo sapiens]	0	FALSE	17.397	12	3	24	3	269	30.7	4.83	37.82	3	cell adhesion;cell-cell signaling;other metabolic processes;stress response;developmental processes;signal transduction;other biological processes	non-structural extracellular;cytosol;other cytoplasmic organelle;other cell component	signal transduction activity or receptor binding;other molecular function	Pf00340, Pf02394	3553	IL1B	hsa:3553; P01584; Q53X59; Q53XX2; Q7M4S7; Q7RU01; Q96HE5; Q9UCT6	ENSG00000125538	Nucleotide-binding oligomerization domain (NOD) pathway; Serotonin transporter activity; Selenium micronutrient network; Vitamin B12 metabolism; Folate metabolism; IL-1 signaling pathway; Leptin signaling pathway; Alzheimer's disease and miRNA effects; Allograft rejection; Spinal cord injury; IL1 and megakaryocytes in obesity; Aryl hydrocarbon receptor pathway; Nuclear receptors meta-pathway; Myo…	Interleukin-1 signaling; Interleukin-10 signaling; Interleukin-4 and Interleukin-13 signaling; Purinergic signaling in leishmaniasis infection; Pyroptosis; Interleukin-1 processing; CLEC7A/inflammasome pathway	59	0	21.67	4.44	5.26209e-16	61.09	907352	2.67621e+07	56.36	7.59			415102	1.71971e+07	2.15329e+07	1.98112e+07	1.91916e+07	18483536	907352	1.75554e+06	575760	2.36021e+07	2.67621e+07
FALSE	High	Master Protein	O95456	Proteasome assembly chaperone 1 [OS=Homo sapiens]	0	FALSE	11.515	8	2	5	2	288	32.8	7.17	2.82	2	cell cycle OR cell proliferation;cell organization and biogenesis;developmental processes	cytosol;ER/Golgi;nucleus;other cell component	other molecular function	Pf16094	8624	PSMG1	B5BUN2; hsa:8624; O95456; Q6FHA3; Q6FHD3; Q6S713	ENSG00000183527			0	0	0.06	-4.06	5.26209e-16	29.02	5.77758e+06	345300	6.85	45.57	4873404	6.31678e+06	5518533						5.52919e+06	6.31678e+06	5.77758e+06	563552	345300
FALSE	High	Master Protein	P43490	Nicotinamide phosphoribosyltransferase [OS=Homo sapiens]	0	FALSE	75.124	28	13	85	13	491	55.5	7.15	128.93	13	cell-cell signaling;other metabolic processes;signal transduction;other biological processes	cytosol;nucleus;other cell component	signal transduction activity or receptor binding;other molecular function	Pf04095, Pf18127	10135	NAMPT	A4D0Q9; A4D0R0; hsa:10135; P43490; Q3KQV0; Q8WW95	ENSG00000105835	Adipogenesis; NAD metabolism, sirtuins and aging; NAD+ metabolism; NAD+ biosynthetic pathways; Caloric restriction and aging; NAD metabolism in oncogene-induced senescence and mitochondrial dysfunction-associated senescence	NPAS4 regulates expression of target genes; BMAL1:CLOCK,NPAS2 activates circadian gene expression; Nicotinamide salvaging	9	0	2.18	1.12	5.26209e-16	27.68	3.51247e+07	8.30803e+07	15.21	4.57	3.04018e+07	4.48456e+07	3.35499e+07	5.56498e+07	6.79143e+07	5.7902e+07	54891799	62031717	3.44928e+07	4.48456e+07	3.51247e+07	7.63764e+07	8.44069e+07
FALSE	High	Master Protein	O95544	NAD kinase [OS=Homo sapiens]	0	FALSE	35.158	16	5	13	5	446	49.2	6.47	19.09	5	other metabolic processes	cytosol	kinase activity;other molecular function	Pf01513, Pf20143	65220	NADK	A6NNN3; A8K296; B7Z434; F5GXR5; hsa:65220; O95544; Q5QPS4; Q9H2P2; Q9H931	ENSG00000008130	NAD+ metabolism; 1p36 copy number variation syndrome	Nicotinate metabolism	3	0	3.818	1.93	5.26209e-16	67.28	1.82038e+07	2.12103e+07	8.51	5.43	1.53363e+07	1.90706e+07	1.59662e+07	1.54544e+07	1.76581e+07	1.34637e+07	1.41089e+07	1.60077e+07	1.82038e+07	1.98192e+07	1.67157e+07	2.12103e+07	2.19463e+07
FALSE	High	Master Protein	O43252	Bifunctional 3'-phosphoadenosine 5'-phosphosulfate synthase 1 [OS=Homo sapiens]	0	FALSE	46.519	12	6	27	6	624	70.8	6.86	41.59	6	other metabolic processes;developmental processes	cytosol	kinase activity;other molecular function	Pf01583, Pf01747, Pf14306	9061	PAPSS1	hsa:9061; O43252; O43841; O75332; Q6IAX6; Q96FB1; Q96TF4; Q9P1P9; Q9UE98	ENSG00000138801	Sulfation biotransformation reaction	Signaling by BRAF and RAF1 fusions; Transport and synthesis of PAPS; Metabolism of ingested H2SeO4 and H2SeO3 into H2Se	4	0	4.633	2.21	5.26209e-16	96.55	3.01437e+06	1.10614e+07	26.87	5.86	950140	2.28765e+06	2.23786e+06	7631685	8.98733e+06	8.18675e+06	7.48707e+06	7.27231e+06	1.81345e+06	3.01437e+06	3.05783e+06	1.04741e+07	1.11699e+07
FALSE	Medium	Master Protein	Q96K49	Transmembrane protein 87B [OS=Homo sapiens]	0.025	FALSE	1.75	1	1	4	1	555	63.5	7.44	7.12	1	transport	other membranes;cytosol;ER/Golgi		Pf06814	84910	TMEM87B	A8K2M9; hsa:84910; Q1RLN2; Q53R54; Q96K49	ENSG00000153214	2q13 copy number variation syndrome		1	0	60.968	5.93	5.26209e-16	84.98	55224.3	3.3669e+06	87.33	19.75				2.877e+06	3685951	2.04704e+06	2.27895e+06	2.13235e+06	129389	55224.3	14891.3	3.94854e+06	4.58106e+06
FALSE	High	Master Protein	A1L4H1	Soluble scavenger receptor cysteine-rich domain-containing protein SSC5D [OS=Homo sapiens]	0.005	FALSE	2.726	1	1	1	1	1573	165.6	6.13	2.18	1	stress response;transport;other biological processes	non-structural extracellular;extracellular matrix;other membranes;other cell component	other molecular function	Pf00530	284297	SSC5D	A1L4H1; B5MDQ5; C7S7T9; C7S7U0; hsa:284297; K7EP70	ENSG00000179954		Scavenging by Class B Receptors	1	0	31.629	4.98	5.26209e-16	32.13	270483	9.12728e+06	33.07	18.23	396620	256988		6650361	6.8834e+06	8730266	5493736	7.49439e+06	449990	256988	270483	9.12728e+06	8.55499e+06
FALSE	High	Master Protein	Q14213	Interleukin-27 subunit beta [OS=Homo sapiens]	0.001	FALSE	3.983	4	1	3	1	229	25.4	9.25	0	1	cell cycle OR cell proliferation;signal transduction;other biological processes	non-structural extracellular;plasma membrane;other membranes;ER/Golgi;other cell component	signal transduction activity or receptor binding;other molecular function	Pf00041	10148	EBI3	A0N0N2; hsa:10148; O75269; Q14213	ENSG00000105246	Overview of proinflammatory and profibrotic mediators; Extrafollicular and follicular B cell activation by SARS-CoV-2	Interleukin-35 Signalling; Interleukin-27 signaling	4	0	12.428	3.64	5.26209e-16	49.61	462798	5.75153e+06	44.76	7				4549572	4.79498e+06	4008477	3.49312e+06	4.05971e+06	462798	695509	269914	6.24405e+06	5.95942e+06
FALSE	High	Master Protein	Q8N983	39S ribosomal protein L43, mitochondrial [OS=Homo sapiens]	0	FALSE	15.187	16	3	8	3	215	23.4	8.65	10.63	3	protein metabolism;other metabolic processes	other membranes;mitochondrion;translational apparatus	other molecular function	Pf05047	84545	MRPL43	B1AL06; B1AL07; B1AL09; B1AL10; C9J5Q3; D3DR71; hsa:84545; Q5JW06; Q7Z719; Q7Z7H6; Q86XN1; Q8N983; Q9BYC7	ENSG00000055950		Mitochondrial translation initiation; Mitochondrial translation elongation; Mitochondrial translation termination	3	0	80.024	6.32	5.26209e-16	120.7	28760.6	2.30154e+06	120.09	7.94				1.67696e+06	1.91403e+06	1.54822e+06	1407500	1.85215e+06	28760.6	15302.2	169973	2.30154e+06	2.37885e+06
FALSE	High	Master Protein	P15104	Glutamine synthetase [OS=Homo sapiens]	0	FALSE	53.399	16	6	28	6	373	42	6.89	54.74	6	cell cycle OR cell proliferation;protein metabolism;other metabolic processes;stress response;developmental processes;other biological processes	plasma membrane;other membranes;cytosol;mitochondrion;ER/Golgi;other cell component	other molecular function	Pf00120, Pf03951	2752	GLUL	hsa:2752; P15104; Q499Y9; Q5T9Z1; Q7Z3W4; Q8IZ17	ENSG00000135821	TNF-alpha signaling pathway; Amino acid metabolism	Glutamate and glutamine metabolism; Astrocytic Glutamate-Glutamine Uptake And Metabolism	4	0	11.32	3.5	5.26209e-16	104.41	7.10985e+06	2.90937e+07	24.93	5.55	6.08138e+06	7.48359e+06	3.98e+06	2.03777e+07	2.32307e+07	2.02766e+07	2.11627e+07	2.29111e+07	7.10985e+06	7.98586e+06	4.78778e+06	2.79673e+07	2.88722e+07
FALSE	High	Master Protein	P29728	2'-5'-oligoadenylate synthase 2 [OS=Homo sapiens]	0	FALSE	71.46	17	11	58	11	719	82.4	8.25	69.52	11	RNA metabolism OR transcription;other metabolic processes;stress response;signal transduction;other biological processes	cytosol;nucleus;other cell component	nucleic acid binding activity;other molecular function	Pf01909, Pf10421	4939	OAS2	A8K9T1; hsa:4939; P29728; Q6PJ33; Q86XX8	ENSG00000111335	Non-genomic actions of 1,25 dihydroxyvitamin D3; Measles virus infection; Type I interferon induction and signaling during SARS-CoV-2 infection; Host-pathogen interaction of human coronaviruses - interferon induction	Interferon alpha/beta signaling; OAS antiviral response; Interferon gamma signaling	7	0	3.22	1.69	5.26209e-16	54.95	1.18106e+07	4.26809e+07	18.38	12.93	9469561	1.51136e+07	9.46706e+06	3.85096e+07	3.36737e+07	2.80875e+07	3.52797e+07	2.96695e+07	1.18106e+07	1.57583e+07	1.14488e+07	5.28583e+07	4.26809e+07
FALSE	High	Master Protein	P16070	CD44 antigen [OS=Homo sapiens]	0	FALSE	72.969	10	7	100	7	742	81.5	5.33	210.09	7	cell adhesion;other metabolic processes;stress response;developmental processes;signal transduction;other biological processes	plasma membrane;other membranes;cytosol;ER/Golgi;other cell component	other molecular function	Pf00193	960	CD44	A5YRN9; B6EAT9; D3DR12; D3DR13; hsa:960; O95370; P16070; P22511; Q04858; Q13419; Q13957; Q13958; Q13959; Q13960; Q13961; Q13967; Q13968; Q13980; Q15861; Q16064; Q16065; Q16066; Q16208; Q16522; Q86T72; Q86Z27; Q8N694; Q92493; Q96J24; Q9H5A5; Q9UC28; Q9UC29; Q9UC30; Q9UCB0; Q9UJ36	ENSG00000026508	Hepatitis C and hepatocellular carcinoma; Wnt signaling pathway and pluripotency; Hippo-Merlin signaling dysregulation; Gastrin signaling pathway; Pleural mesothelioma; CCL18 signaling pathway; CKAP4 signaling pathway map	Neutrophil degranulation; Cell surface interactions at the vascular wall; Degradation of the extracellular matrix; Integrin cell surface interactions; Interferon gamma signaling; Hyaluronan uptake and degradation	13	0	2.121	1.08	5.26209e-16	33.99	8.32235e+07	1.67163e+08	10.93	11.2	8.58275e+07	7.93284e+07	7.9492e+07	1.40362e+08	1.30275e+08	1.16503e+08	1.31405e+08	1.07711e+08	9.73767e+07	7.93838e+07	8.32235e+07	1.9264e+08	1.62554e+08
FALSE	High	Master Protein	P04179	Superoxide dismutase [Mn], mitochondrial [OS=Homo sapiens]	0	FALSE	148.735	66	11	201	11	222	24.7	8.25	404.15	11	cell organization and biogenesis;other metabolic processes;stress response;developmental processes;signal transduction;other biological processes	mitochondrion	nucleic acid binding activity;other molecular function	Pf00081, Pf02777	6648	SOD2	B2R7R1; B3KUK2; B4DL20; B4E3K9; E1P5A9; hsa:6648; P04179; P78434; Q16792; Q5TCM1; Q96EE6; Q9P2Z3	ENSG00000291237	Selenium micronutrient network; Vitamin B12 metabolism; Folate metabolism; VEGFA-VEGFR2 signaling; Oxidative stress response	FOXO-mediated transcription of oxidative stress, metabolic and neuronal genes; Gene and protein expression by JAK-STAT signaling after Interleukin-12 stimulation; Detoxification of Reactive Oxygen Species; Transcriptional activation of mitochondrial biogenesis; Deregulated CDK5 triggers multiple neurodegenerative pathways in Alzheimer's disease models	10	0	7.436	2.89	5.26209e-16	99.68	5.60765e+07	4.77883e+08	12.37	22.58	4.23722e+07	6.32071e+07	5.26305e+07	3.60148e+08	3.37334e+08	4.93712e+08	3.01668e+08	3.43805e+08	5.14511e+07	6.54521e+07	5.60765e+07	4.94285e+08	4.20005e+08
FALSE	High	Master Protein	Q7RTN6	STE20-related kinase adapter protein alpha [OS=Homo sapiens]	0.002	FALSE	3.352	3	1	1	1	431	48.3	6.48	0	1	cell cycle OR cell proliferation;transport;other biological processes	cytosol;nucleus;other cell component	enzyme regulator activity;other molecular function	Pf00069	92335	STRADA	B4DDE3; B4DW17; hsa:92335; J3KTC9; Q5JPI2; Q7RTN6; Q7Z4K9; Q8NC31; Q8NCF1; Q9H272	ENSG00000266173	AMP-activated protein kinase signaling; Focal adhesion: PI3K-Akt-mTOR-signaling pathway	Energy dependent regulation of mTOR by LKB1-AMPK	3	0	0.039	-4.67	5.26209e-16	48.62	9.19636e+06	360479	10.38	175.41	8814558	8.11711e+06	8784022		6663878				1.00007e+07	8.11711e+06	9.19636e+06	295198	8.28216e+06
FALSE	High	Master Protein	Q9Y3L5	Ras-related protein Rap-2c [OS=Homo sapiens]	0	FALSE	15.641	23	4	14	2	183	20.7	4.94	6.24	4	signal transduction;other biological processes	plasma membrane;other membranes;cytosol;other cytoplasmic organelle;other cell component	other molecular function	Pf00071	57826	RAP2C	B3KWD6; hsa:57826; Q5H9H9; Q9BTS0; Q9Y3L5	ENSG00000123728		Neutrophil degranulation	1	0	32.719	5.03	5.26209e-16	133.5	47942.3	1.56862e+06	148.05	19.14				957782	1.2075e+06	1.49184e+06	1.06175e+06	1.30719e+06	481657	47942.3	4818.6	1.31451e+06	1.50074e+06
FALSE	High	Master Protein	P09914	Interferon-induced protein with tetratricopeptide repeats 1 [OS=Homo sapiens]	0	FALSE	112.978	29	11	66	11	478	55.3	7.2	158.7	11	stress response;transport;other biological processes	cytosol;other cell component	nucleic acid binding activity	Pf13181, Pf13424	3434	IFIT1	B3KS50; D3DR31; hsa:3434; P09914; Q5T7J1; Q96QM5	ENSG00000185745	Immune response to tuberculosis; 1p36 copy number variation syndrome	ISG15 antiviral mechanism; Interferon alpha/beta signaling	4	0	18.392	4.2	5.26209e-16	82.89	5.19081e+06	1.01482e+08	29.55	7.69	5.79046e+06	2.30222e+06	3.18954e+06	7.90682e+07	9.02553e+07	65576078	6.47713e+07	7.30678e+07	8.11221e+06	4.86201e+06	5.19081e+06	1.08517e+08	1.12173e+08
FALSE	High	Master Protein	P05109	Protein S100-A8 [OS=Homo sapiens]	0	FALSE	27.567	40	5	75	5	93	10.8	7.03	106.48	5	cell adhesion;cell-cell signaling;protein metabolism;other metabolic processes;stress response;transport;developmental processes;other biological processes	non-structural extracellular;plasma membrane;other membranes;cytosol;cytoskeleton;other cell component	signal transduction activity or receptor binding;cytoskeletal activity;other molecular function	Pf01023	6279	S100A8	A8K5L3; D3DV37; hsa:6279; P05109; Q5SY70; Q9UC84; Q9UC92; Q9UCJ0; Q9UCM6	ENSG00000143546	Vitamin D receptor pathway	ER-Phagosome pathway; Neutrophil degranulation; MyD88:MAL(TIRAP) cascade initiated on plasma membrane; MyD88 deficiency (TLR2/4); IRAK4 deficiency (TLR2/4); Regulation of TLR by endogenous ligand; Metal sequestration by antimicrobial proteins; RHO GTPases Activate NADPH Oxidases	9	0	4.113	2.04	5.26209e-16	80.29	5.70401e+07	2.98452e+08	37.3	6.56	50274910	93280012	4.45425e+07	2.09457e+08	240136352	200757609	205805564	242164168	5.70401e+07	93280012	4.66334e+07	2.87469e+08	2.98452e+08
FALSE	High	Master Protein	P05161	Ubiquitin-like protein ISG15 [OS=Homo sapiens]	0	FALSE	47.64	37	5	45	5	165	17.9	7.44	103.14	5	protein metabolism;other metabolic processes;stress response;signal transduction;other biological processes	non-structural extracellular;cytosol;nucleus;other cell component	signal transduction activity or receptor binding;other molecular function	Pf00240	9636	ISG15	hsa:9636; P05161; Q5SVA4; Q7Z2G2; Q96GF0	ENSG00000187608	Novel intracellular components of RIG-I-like receptor pathway; Non-genomic actions of 1,25 dihydroxyvitamin D3; Cytosolic DNA-sensing pathway; p53 transcriptional gene network; Extrafollicular and follicular B cell activation by SARS-CoV-2; 1p36 copy number variation syndrome; Type II interferon signaling	ISG15 antiviral mechanism; NS1 Mediated Effects on Host Pathways; SARS-CoV-2 activates/modulates innate and adaptive immune responses; Interferon alpha/beta signaling; Termination of translesion DNA synthesis; Negative regulators of DDX58/IFIH1 signaling	14	0	14.772	3.88	5.26209e-16	141.47	2.86043e+06	5.66459e+07	60.84	19.24	961443	561025	5.0322e+06	5.27154e+07	4.55668e+07	3.52699e+07	5.247e+07	3.87766e+07	2.86043e+06	2.04009e+06	6.33068e+06	7.23491e+07	5.66459e+07
FALSE	High	Master Protein	Q7LBR1	Charged multivesicular body protein 1b [OS=Homo sapiens]	0.007	FALSE	2.603	4	1	1	1	199	22.1	8.1	2.13	1	cell cycle OR cell proliferation;cell organization and biogenesis;protein metabolism;other metabolic processes;stress response;transport;other biological processes	plasma membrane;other membranes;cytosol;cytoskeleton;nucleus;other cytoplasmic organelle;other cell component	other molecular function	Pf03357	57132	CHMP1B	hsa:57132; Q7LBR1; Q96E89; Q9HD41	ENSG00000255112			0	0	29.263	4.87	5.26209e-16	77.63	220344	6.44802e+06	73.9	11.48				4.75271e+06	5706491	4.49389e+06	3464484	4.61806e+06	220344	462547	88073.2	6.52285e+06	7.09228e+06
FALSE	High	Master Protein	Q99757	Thioredoxin, mitochondrial [OS=Homo sapiens]	0	FALSE	4.358	6	1	1	1	166	18.4	8.29	2.79	1	stress response;other biological processes	mitochondrion;nucleus;other cell component	other molecular function	Pf00085	25828	TXN2	hsa:25828; Q5JZA0; Q6FH60; Q99757; Q9UH29	ENSG00000100348	Oxidative stress response	Detoxification of Reactive Oxygen Species; Degradation of cysteine and homocysteine	3	0	4.106	2.04	5.26209e-16	98.52	3.04936e+06	1.28085e+07	80.12	60.75		5163018	2.91264e+06	9122934	10305773	14525017	9785752		510256	5163018	3.04936e+06	1.25208e+07	1.28085e+07
FALSE	High	Master Protein	O75340	Programmed cell death protein 6 [OS=Homo sapiens]	0	FALSE	19.984	17	4	27	4	191	21.9	5.4	37.35	4	cell organization and biogenesis;stress response;transport;developmental processes;signal transduction;other biological processes	other membranes;cytosol;ER/Golgi;nucleus;other cytoplasmic organelle;other cell component	other molecular function	Pf13202, Pf13499	10016	PDCD6	B2RD16; E7ESR3; hsa:10016; O75340; Q2YDC2; Q5TZS0	ENSG00000249915	Epithelial to mesenchymal transition in colorectal cancer		1	0	0.288	-1.8	5.26209e-16	181.65	15556977	7.32691e+06	5.85	9.51	12968013	15556977	1.57964e+07	4704516	5.37136e+06	3877587	4.80533e+06	4447179	1.4713e+07	15556977	1.65379e+07	7.32691e+06	7.38489e+06
FALSE	High	Master Protein	P20592	Interferon-induced GTP-binding protein Mx2 [OS=Homo sapiens]	0	FALSE	125.088	33	21	91	18	715	82	8.76	158.88	21	stress response;transport;other biological processes	other membranes;cytosol;cytoskeleton;nucleus;other cell component	cytoskeletal activity;other molecular function	Pf00350, Pf01031, Pf02212	4600	MX2	B7Z5D3; D3DSI7; hsa:4600; P20592	ENSG00000183486	Vitamin D receptor pathway	ISG15 antiviral mechanism; Interferon alpha/beta signaling	3	0	7.604	2.93	5.26209e-16	39.84	1.33502e+07	8.99862e+07	14.81	7.72	9.53584e+06	7.57962e+06	9.78082e+06	6.83403e+07	7.42074e+07	5.34022e+07	5.94206e+07	6.47904e+07	1.39257e+07	1.04518e+07	1.33502e+07	9.37935e+07	9.22282e+07
FALSE	High	Master Protein	P55327	Tumor protein D52 [OS=Homo sapiens]	0	FALSE	9.327	7	1	2	1	224	24.3	4.83	6.85	1	transport;other biological processes	ER/Golgi;other cell component	other molecular function	Pf04201	7163	TPD52	B7Z414; C9J502; D0UFD1; D0UFD2; D0UFD3; D0UFD4; D0UFD5; E5RKB4; hsa:7163; P55327; Q13056; Q53EK8; Q6FGP3; Q6FGS3; Q86YZ2; Q9UCX8	ENSG00000076554		Golgi Associated Vesicle Biogenesis	1	0	0.075	-3.74	5.26209e-16	126.22	5.05774e+06	247422	78.27	75.09		5.50876e+06	4.83097e+06						360606	5.50876e+06	5.05774e+06	413568	182153
FALSE	High	Master Protein	O75190	DnaJ homolog subfamily B member 6 [OS=Homo sapiens]	0	FALSE	14.065	13	3	12	3	326	36.1	9.16	24.59	3	cell adhesion;cell organization and biogenesis;protein metabolism;other metabolic processes;developmental processes;other biological processes	cytosol;cytoskeleton;nucleus;other cell component	nucleic acid binding activity;other molecular function	Pf00226	10049	DNAJB6	A4D232; A8K7D8; A8KAG0; B4DN73; E9PCZ2; hsa:10049; O75190; O95806; Q53EN8; Q59EF2; Q6FIC8; Q75MA2; Q9UIK6	ENSG00000105993		Regulation of HSF1-mediated heat shock response	1	0	4.835	2.27	5.26209e-16	179.41	3.20007e+06	9.71174e+06	8.29	19.03	2.65243e+06	2.78855e+06	3.23822e+06	6.34731e+06	6.27618e+06	8.02551e+06	6.57356e+06	8.91498e+06	3.20007e+06	3.09308e+06	3.61151e+06	8.71136e+06	7.80031e+06
FALSE	High	Master Protein	Q96CS3	FAS-associated factor 2 [OS=Homo sapiens]	0	FALSE	13.75	11	3	10	3	445	52.6	5.62	23.57	3	cell organization and biogenesis;protein metabolism;other metabolic processes;stress response;transport	non-structural extracellular;other membranes;ER/Golgi;other cytoplasmic organelle;other cell component	enzyme regulator activity;other molecular function	Pf00789, Pf14555	23197	FAF2	hsa:23197; O94963; Q8IUF2; Q96CS3; Q9BRP2; Q9BVM7	ENSG00000113194	5q35 copy number variation	Neutrophil degranulation; RHOA GTPase cycle	3	0	0.049	-4.35	5.26209e-16	78.4	6.26231e+06	307903	6.58	170.76	5518640	7003285	5.98153e+06		4660261				6.26125e+06	7003285	6.26231e+06	192604	5.79198e+06
FALSE	High	Master Protein	Q15646	2'-5'-oligoadenylate synthase-like protein [OS=Homo sapiens]	0	FALSE	11.608	7	3	5	3	514	59.2	7.87	1.73	3	stress response;signal transduction;other biological processes	cytosol;nucleus;other cell component	nucleic acid binding activity;other molecular function	Pf00240, Pf10421	8638	OASL	B2RAZ2; hsa:8638; I1YDD2; O75686; Q15646; Q17R95; Q9Y6K6; Q9Y6K7	ENSG00000135114		OAS antiviral response; Interferon gamma signaling; Interferon alpha/beta signaling	3	0	5.142	2.36	5.26209e-16	73.23	740724	9.50255e+06	5.5	61.01				6.92379e+06	1.42872e+06	6.99172e+06	1.20891e+06	7.53987e+06	740724	721512	801085	9.50255e+06	2.11293e+06
FALSE	High	Master Protein	Q01628	Interferon-induced transmembrane protein 3 [OS=Homo sapiens]	0	FALSE	17.519	31	2	4	2	133	14.6	7.01	11.02	2	stress response;signal transduction;other biological processes	plasma membrane;other membranes;other cytoplasmic organelle;other cell component		Pf04505	10410	IFITM3	hsa:10410; Q01628; Q53Y76; Q96HK8; Q96J15	ENSG00000142089	Host-pathogen interaction of human coronaviruses - MAPK signaling; Network map of SARS-CoV-2 signaling pathway	Interferon alpha/beta signaling	3	0	10.433	3.38	1.13865e-14	33.71	350548	3.65729e+06	54.89	5.42			334831	2.71103e+06	2942674	2.5647e+06	2.35747e+06	2.34366e+06	122390	453716	350548	3.72074e+06	3.65729e+06
FALSE	High	Master Protein	P01903	HLA class II histocompatibility antigen, DR alpha chain [OS=Homo sapiens]	0	FALSE	16.216	8	2	13	2	254	28.6	5	13.18	2	cell organization and biogenesis;other biological processes	plasma membrane;other membranes;ER/Golgi;other cytoplasmic organelle;other cell component	signal transduction activity or receptor binding;other molecular function	Pf00993, Pf07654	3122	HLA-DRA	A2BET4; hsa:3122; P01903; Q30160; Q6IAZ1; Q861I2; Q9TP70	ENSG00000204287; ENSG00000206308; ENSG00000226260; ENSG00000227993; ENSG00000228987; ENSG00000230726; ENSG00000234794; ENSG00000277263	Allograft rejection; PI3K/AKT/mTOR - vitamin D3 signaling; Ebola virus infection in host; Male infertility; Pathogenesis of SARS-CoV-2 mediated by nsp9-nsp10 complex; Network map of SARS-CoV-2 signaling pathway; Cell interactions of the pancreatic cancer microenvironment; Cytokines and inflammatory response; 11p11.2 copy number variation syndrome	Downstream TCR signaling; Phosphorylation of CD3 and TCR zeta chains; Translocation of ZAP-70 to Immunological synapse; Generation of second messenger molecules; PD-1 signaling; MHC class II antigen presentation; Interferon gamma signaling	16	0	5.599	2.49	1.13865e-14	55.8	1.29592e+06	7.30548e+06	56.87	34.45	639849	2.6507e+06	493396	5.32295e+06	7085258	3.47886e+06	2.79981e+06	7.20206e+06	898754	2.6507e+06	1.29592e+06	7.30548e+06	8.80587e+06
FALSE	High	Master Protein	Q00613	Heat shock factor protein 1 [OS=Homo sapiens]	0.002	FALSE	3.607	2	1	2	1	529	57.2	5.19	3.97	1	cell organization and biogenesis;DNA metabolism;RNA metabolism OR transcription;other metabolic processes;stress response;transport;signal transduction;other biological processes	cytosol;cytoskeleton;nucleus;other cell component	nucleic acid binding activity;other molecular function	Pf00447, Pf06546	3297	HSF1	A8K4L0; A8MW26; hsa:3297; Q00613; Q53XT4	ENSG00000185122; ENSG00000284774	10q11.21q11.23 copy number variation syndrome	Regulation of HSF1-mediated heat shock response; Attenuation phase; Aggrephagy; HSF1 activation	6	0	0.107	-3.23	1.13865e-14	53.98	4.93429e+06	457749	41.56	37.86	5912876	2.73291e+06	4.71305e+06			467558			6.70853e+06	2.73291e+06	4.93429e+06	457749	317327
FALSE	High	Master Protein	P18510	Interleukin-1 receptor antagonist protein [OS=Homo sapiens]	0	FALSE	28.809	23	3	23	3	177	20	6.19	37.24	3	cell-cell signaling;other metabolic processes;stress response;transport;signal transduction;other biological processes	non-structural extracellular;plasma membrane;other membranes;other cell component	signal transduction activity or receptor binding	Pf00340	3557	IL1RN	A8K4G1; hsa:3557; P18510; Q14628; Q53SC2; Q7RTZ4; Q96GD6; Q9UPC0	ENSG00000136689	Leptin signaling pathway; Signal transduction through IL1R; Overview of proinflammatory and profibrotic mediators; 2q13 copy number variation syndrome; Sudden infant death syndrome (SIDS) susceptibility pathways	Interleukin-1 signaling; Interleukin-10 signaling	7	0	5.256	2.39	3.31052e-14	89.9	2.6465e+06	6.93722e+06	11.44	6.53	1.44912e+06	1.44963e+06	1.655e+06	5.08803e+06	4634963	4.26074e+06	4384508	4.66218e+06	2.77331e+06	2.21776e+06	2.6465e+06	6.98306e+06	6.16892e+06
FALSE	High	Master Protein	Q9BXB4	Oxysterol-binding protein-related protein 11 [OS=Homo sapiens]	0	FALSE	9.361	3	2	3	2	747	83.6	7.06	5.61	2	transport;other biological processes	other membranes;cytosol;ER/Golgi;nucleus;other cytoplasmic organelle;other cell component	transporter activity;other molecular function	Pf00169, Pf01237	114885	OSBPL11	A8K9I7; hsa:114885; Q9BXB4	ENSG00000144909		RHOH GTPase cycle	1	0	0.099	-3.33	5.41722e-14	54.96	3.92219e+06	372599	11.74	107.31	3.05617e+06	4389217	3.74633e+06	2.5633e+06				1.87077e+06	3.46742e+06	4389217	3.92219e+06	3.518e+06	372599
FALSE	High	Master Protein	Q9BPU6	Dihydropyrimidinase-related protein 5 [OS=Homo sapiens]	0.009	FALSE	2.306	1	1	8	1	564	61.4	7.2	10.71	1	cell cycle OR cell proliferation;cell organization and biogenesis;developmental processes;signal transduction;other biological processes	cytosol;other cell component	other molecular function	Pf01979	56896	DPYSL5	hsa:56896; Q8TCL6; Q9BPU6; Q9NQC4; Q9NRY9	ENSG00000157851		CRMPs in Sema3A signaling	1	0	1.992	0.99	5.41722e-14	118.51	9.61829e+07	1.66427e+08	61.05	90.7	84775264	21799202	97787512	121263048	34931948	3.4357e+08	2.6084e+08	29454230	9.61829e+07	21799202	1.02378e+08	1.66427e+08	4.3415e+07
FALSE	High	Master Protein	Q460N5	Protein mono-ADP-ribosyltransferase PARP14 [OS=Homo sapiens]	0	FALSE	53.068	7	10	31	10	1801	202.7	7.18	38.21	10	protein metabolism;other metabolic processes;stress response;other biological processes	plasma membrane;other membranes;cytosol;nucleus;other cell component	other molecular function	Pf00644, Pf01661	54625	PARP14	B4E2H0; hsa:54625; Q460N4; Q460N5; Q8J027; Q9H9X9; Q9NV60; Q9ULF2	ENSG00000173193		Maturation of nucleoprotein; Nicotinamide salvaging; Maturation of nucleoprotein	3	0	3.372	1.75	6.30946e-14	53.01	3.0789e+06	1.28913e+07	15.06	14.94	1.67382e+06	3.19407e+06	2.56879e+06	9.39292e+06	6.86752e+06	9.27394e+06	8.32148e+06	1.02923e+07	3.02957e+06	3.92546e+06	3.0789e+06	1.28913e+07	9.37585e+06
FALSE	High	Master Protein	Q9BUN8	Derlin-1 [OS=Homo sapiens]	0	FALSE	11.34	10	2	9	2	251	28.8	9.51	17.14	2	protein metabolism;other metabolic processes;stress response;transport;signal transduction;other biological processes	other membranes;ER/Golgi;other cytoplasmic organelle	signal transduction activity or receptor binding;other molecular function	Pf04511	79139	DERL1	B3KW41; E9PH19; hsa:79139; Q9BUN8	ENSG00000136986	Amyotrophic lateral sclerosis (ALS)	E3 ubiquitin ligases ubiquitinate target proteins; ABC-family proteins mediated transport; Defective CFTR causes cystic fibrosis; N-glycan trimming in the ER and Calnexin/Calreticulin cycle	5	0	0.131	-2.93	6.30946e-14	129.2	6.31962e+06	509819	72.37	128.51	5.57009e+06	6999959			5.17521e+06	3005955			6.31962e+06	6999959	792533	33249.2	6.43198e+06
FALSE	High	Master Protein	Q9BQE5	Apolipoprotein L2 [OS=Homo sapiens]	0	FALSE	4.983	3	1	3	1	337	37.1	6.74	7.76	1	protein metabolism;other metabolic processes;stress response;transport;other biological processes	non-structural extracellular;other membranes;ER/Golgi	signal transduction activity or receptor binding;other molecular function	Pf05461	23780	APOL2	B0QYK7; hsa:23780; O95915; Q59GW9; Q5TH96; Q969T6; Q9BQE5; Q9BT28; Q9UGT1; Q9UH10	ENSG00000128335			0	0	9.676	3.27	2.61357e-13	117.07	242761	2.56368e+06	122.96	57.92	1.42964e+06	242761	141409	2.45501e+06	2.06275e+06		1.58995e+06	2.41994e+06	1.62202e+06	242761	148046	3.36937e+06	2.56368e+06
FALSE	High	Master Protein	P62310	U6 snRNA-associated Sm-like protein LSm3 [OS=Homo sapiens]	0	FALSE	7.955	20	2	13	2	102	11.8	4.7	28.81	2	cell organization and biogenesis;RNA metabolism OR transcription;other metabolic processes	cytosol;nucleus;other cell component	nucleic acid binding activity	Pf01423	27258	LSM3	hsa:27258; P62310; Q6IAH0; Q9Y4Z1	ENSG00000170860		mRNA Splicing - Major Pathway; mRNA decay by 5' to 3' exoribonuclease	2	0	2.694	1.43	2.89336e-13	151.89	1.74304e+07	2.07254e+07	6.83	5.31	13720152	16912878	1.69709e+07	15101038	1.75279e+07	1.31398e+07	1.35927e+07	15038632	1.56155e+07	1.74304e+07	1.77675e+07	2.07254e+07	2.17844e+07
FALSE	High	Master Protein	P00973	2'-5'-oligoadenylate synthase 1 [OS=Homo sapiens]	0	FALSE	12.036	7	3	9	3	400	46	8.22	19.12	3	cell organization and biogenesis;other metabolic processes;stress response;signal transduction;other biological processes	non-structural extracellular;other membranes;cytosol;mitochondrion;ER/Golgi;translational apparatus;nucleus;other cell component	nucleic acid binding activity;other molecular function	Pf01909, Pf10421	4938	OAS1	A8K4N8; F8VXY3; hsa:4938; P00973; P04820; P29080; P29081; P78485; P78486; Q16700; Q16701; Q1PG42; Q3ZM01; Q53GC5; Q53YA4; Q6A1Z3; Q6IPC6; Q6P7N9; Q96J61	ENSG00000089127	Immune response to tuberculosis; Measles virus infection; Type I interferon induction and signaling during SARS-CoV-2 infection; Host-pathogen interaction of human coronaviruses - interferon induction; Type II interferon signaling	OAS antiviral response; Interferon gamma signaling; Interferon alpha/beta signaling	8	0	3.322	1.73	4.03996e-13	44.94	3.20971e+06	1.11324e+07	35.17	39.35	2457807	2.34022e+06	4562085	8.11134e+06	6.71155e+06	14579125	8771392	6948181	3.00911e+06	3.20971e+06	5.47826e+06	1.11324e+07	8.34141e+06
FALSE	High	Master Protein	A8MWD9	Putative small nuclear ribonucleoprotein G-like protein 15 [OS=Homo sapiens]	0	FALSE	9.581	17	2	5	2	76	8.5	8.84	13.13	2	cell organization and biogenesis;RNA metabolism OR transcription;other metabolic processes	nucleus;other cell component	nucleic acid binding activity	Pf01423		SNRPGP15	A8MWD9				0	0	0.117	-3.1	6.99527e-13	18.5	4.49076e+06	531066	13.2	13.54	4721389	4.16345e+06	4.28941e+06						5.35672e+06	4.16345e+06	4.49076e+06	531066	625757
FALSE	High	Master Protein	O43353	Receptor-interacting serine/threonine-protein kinase 2 [OS=Homo sapiens]	0	FALSE	16.289	9	3	8	3	540	61.2	7.09	3.56	3	cell cycle OR cell proliferation;protein metabolism;other metabolic processes;stress response;signal transduction;other biological processes	cytosol;cytoskeleton;ER/Golgi;other cell component	signal transduction activity or receptor binding;kinase activity;other molecular function	Pf00619, Pf07714	8767	RIPK2	B7Z748; hsa:8767; O43353; Q6UWF0	ENSG00000104312	Nucleotide-binding oligomerization domain (NOD) pathway; Apoptosis-related network due to altered Notch3 in ovarian cancer; Fas ligand pathway and stress induction of heat shock proteins; T-cell receptor signaling pathway	Downstream TCR signaling; SARS-CoV-2 activates/modulates innate and adaptive immune responses; JNK (c-Jun kinases) phosphorylation and activation mediated by activated human TAK1; NOD1/2 Signaling Pathway; p75NTR recruits signalling complexes; TAK1-dependent IKK and NF-kappa-B activation ; activated TAK1 mediates p38 MAPK activation; Ovarian tumor domain proteases	13	0	14.524	3.86	7.88117e-13	117.67	110257	1.60139e+06	126.34	11.21				1.07422e+06	1.44164e+06	1.16073e+06	902421	1.15301e+06	534453	110257	13385.1	1.47431e+06	1.79173e+06
FALSE	High	Master Protein	P52630	Signal transducer and activator of transcription 2 [OS=Homo sapiens]	0	FALSE	35.231	12	8	28	8	851	97.9	5.49	29.69	8	stress response;signal transduction;other biological processes	plasma membrane;other membranes;cytosol;nucleus;other cell component	nucleic acid binding activity;other molecular function	Pf00017, Pf01017, Pf02864, Pf02865, Pf12188	6773	STAT2	B4DLC7; G3V2M6; hsa:6773; P52630; Q16430; Q16431; Q9UDL4	ENSG00000170581	Type III interferon signaling; Adipogenesis; Chemokine signaling pathway; Immune response to tuberculosis; Non-genomic actions of 1,25 dihydroxyvitamin D3; IL-10 anti-inflammatory signaling pathway ; Overview of interferons-mediated signaling pathway; Measles virus infection; Hepatitis B infection; Type I interferon induction and signaling during SARS-CoV-2 infection; Host-pathogen interaction of…	Potential therapeutics for SARS; SARS-CoV-2 activates/modulates innate and adaptive immune responses; Regulation of IFNA/IFNB signaling; Interleukin-20 family signaling	20	0	2.655	1.41	2.24411e-12	100.37	1.56707e+07	1.85719e+07	7.62	23.23	1.4013e+07	1.51768e+07	1.31357e+07	1.45425e+07	1.77092e+07	1.17857e+07	6.98336e+06	13371832	1.69054e+07	1.56707e+07	1.45143e+07	1.99588e+07	2.20098e+07
FALSE	High	Master Protein	Q6P1N9	Deoxyribonuclease TATDN1 [OS=Homo sapiens]	0	FALSE	19.118	22	5	16	5	297	33.6	6.96	35.23	5	DNA metabolism	nucleus	other molecular function	Pf01026	83940	TATDN1	B2R5J0; hsa:83940; Q6P1N9; Q8TD02; Q9BY40	ENSG00000147687			0	0	8.021	3	2.77561e-12	124.58	567319	4.55047e+06	136.33	44.45	3.23675e+06			3.50964e+06	3.33187e+06		3.08007e+06	3387656	3.67229e+06	62240.3	567319	4.8168e+06	4.141e+06
FALSE	Medium	Master Protein	P20292	Arachidonate 5-lipoxygenase-activating protein [OS=Homo sapiens]	0.049	FALSE	1.305	5	1	1	1	161	18.1	8.44	0	1	cell organization and biogenesis;other metabolic processes;stress response;other biological processes	other membranes;cytosol;ER/Golgi;nucleus	enzyme regulator activity;other molecular function	Pf01124	241	ALOX5AP	hsa:241; P20292; Q5VV04	ENSG00000132965	Selenium micronutrient network; Glucocorticoid receptor pathway; Nuclear receptors meta-pathway; Prostaglandin and leukotriene metabolism in senescence ; Leukotriene metabolic pathway; Prostaglandin and leukotriene metabolism in senescence	Synthesis of 5-eicosatetraenoic acids; Synthesis of Leukotrienes (LT) and Eoxins (EX); Synthesis of Lipoxins (LX)	9	0	2.483	1.31	4.50569e-12	65.52	16304142	4.04879e+07	96.22	17.47		16304142	27904246	30753480	33644080	20938004	27404964	21309360	49122.7	16304142	2.92141e+07	4.22076e+07	4.18144e+07
FALSE	High	Master Protein	Q5JTJ3	Cytochrome c oxidase assembly factor 6 homolog [OS=Homo sapiens]	0	FALSE	14.813	22	2	15	2	125	14.1	8.25	20.87	2	cell organization and biogenesis;other metabolic processes	plasma membrane;other membranes;mitochondrion;nucleus	other molecular function	Pf02297	388753	COA6	hsa:388753; Q5JTJ2; Q5JTJ3; Q5JTJ4; Q8TA88	ENSG00000168275	Mitochondrial complex IV assembly	Mitochondrial protein import	2	0	7.16	2.84	4.80608e-12	127.08	586073	4.82518e+06	128.88	30.7	4.82022e+06			2.83734e+06	3.76557e+06	5793405	4.75663e+06	2.99891e+06	5.46885e+06	586073	538888	4.16624e+06	4.68002e+06
FALSE	High	Master Protein	Q6ZUJ8	Phosphoinositide 3-kinase adapter protein 1 [OS=Homo sapiens]	0	FALSE	56.465	15	8	26	8	805	90.3	5.4	44.48	8	signal transduction;other biological processes	plasma membrane;other membranes;cytosol	signal transduction activity or receptor binding;other molecular function	Pf14545, Pf18567	118788	PIK3AP1	hsa:118788; Q5TB56; Q5VXJ9; Q6ZUJ8; Q8N6J6; Q8NAC8	ENSG00000155629	B cell receptor signaling pathway; PI3K-Akt signaling pathway	Antigen activates B Cell Receptor (BCR) leading to generation of second messengers; PIP3 activates AKT signaling; Constitutive Signaling by Aberrant PI3K in Cancer; PI5P, PP2A and IER3 Regulate PI3K/AKT Signaling	6	0	2.733	1.45	5.43419e-12	68.87	9.52584e+06	1.56828e+07	12.11	8.33	6.74101e+06	1.06662e+07	8.03899e+06	12117839	1.21194e+07	9.2395e+06	1.06152e+07	1.14446e+07	8.98581e+06	1.12867e+07	9.52584e+06	1.66311e+07	1.50625e+07
FALSE	High	Master Protein	P07948-2	Isoform 2 of Tyrosine-protein kinase Lyn [OS=Homo sapiens]	0	FALSE	65.131	26	12	74	8	491	56	6.49	95.73	12						LYN	P07948-2				0	4	2.073	1.05	2.68595e-11	72.99	3.04812e+07	6.44124e+07	15.25	11.14	2.61854e+07	3.67833e+07	2.68305e+07	4.72173e+07	5.74399e+07	3.7007e+07	4.33035e+07	4.22e+07	3.04812e+07	3.85966e+07	2.9451e+07	6.53329e+07	7.22497e+07
FALSE	High	Master Protein	Q6I9Y2	THO complex subunit 7 homolog [OS=Homo sapiens]	0	FALSE	12.318	14	2	12	2	204	23.7	5.67	13.43	2	RNA metabolism OR transcription;other metabolic processes;transport;other biological processes	cytosol;nucleus;other cell component	nucleic acid binding activity	Pf05615	80145	THOC7	hsa:80145; Q6I9Y2; Q6P1L3; Q8WUF2; Q9H5H0	ENSG00000163634		Transport of Mature mRNA derived from an Intron-Containing Transcript; mRNA 3'-end processing; RNA Polymerase II Transcription Termination	3	0	7.854	2.97	2.83299e-11	23.03	526402	4.13452e+06	22.49	4.05				3.0349e+06	3.25063e+06	2.74926e+06	2.79852e+06	3.16198e+06	392924	526402	623194	4.16524e+06	4.04003e+06
FALSE	High	Master Protein	P61769	Beta-2-microglobulin [OS=Homo sapiens]	0	FALSE	13.924	17	2	8	2	119	13.7	6.52	20.1	2	cell organization and biogenesis;protein metabolism;other metabolic processes;stress response;transport;other biological processes	non-structural extracellular;plasma membrane;other membranes;cytosol;ER/Golgi;other cytoplasmic organelle;other cell component	other molecular function	Pf07654	567	B2M	hsa:567; P01884; P61769; Q540F8; Q6IAT8; Q9UCK0; Q9UD48; Q9UDF4	ENSG00000166710; ENSG00000273686	IL-18 signaling pathway	Endosomal/Vacuolar pathway; Neutrophil degranulation; Immunoregulatory interactions between a Lymphoid and a non-Lymphoid cell; Amyloid fiber formation; ER-Phagosome pathway; SARS-CoV-2 activates/modulates innate and adaptive immune responses; DAP12 signaling; Interferon gamma signaling; Antigen Presentation: Folding, assembly and peptide loading of class I MHC; Modulation by Mtb of host immune s…	13	0	2.167	1.12	3.54065e-11	67.99	2.71123e+07	5.33021e+07	86.74	21.82	2.38967e+07	749956	3.69649e+07	46535316	3.40308e+07	52500290	35710793	3.83778e+07	2.71123e+07	991362	3.87001e+07	6.38673e+07	4.2295e+07
FALSE	High	Master Protein	Q01432	AMP deaminase 3 [OS=Homo sapiens]	0	FALSE	45.303	14	10	58	10	767	88.8	6.98	88.57	10	other metabolic processes	non-structural extracellular;cytosol;other cell component	other molecular function	Pf19326	272	AMPD3	A0AUX0; B7Z2S2; B7Z763; B7Z877; hsa:272; Q01432	ENSG00000133805		Neutrophil degranulation; Purine salvage	2	0	2.503	1.32	4.31585e-11	34	1.2796e+07	3.3446e+07	11.35	6.31	1.1019e+07	1.38276e+07	1.0932e+07	2.43696e+07	29835200	22142582	24408978	2.36786e+07	1.2796e+07	1.48472e+07	1.19318e+07	3.3446e+07	3.70805e+07
FALSE	High	Master Protein	Q12982	BCL2/adenovirus E1B 19 kDa protein-interacting protein 2 [OS=Homo sapiens]	0.003	FALSE	3.008	3	1	2	1	314	36	4.81	1.72	1	other biological processes	cytosol;nucleus;other cell component	enzyme regulator activity;other molecular function	Pf12496, Pf13716	663	BNIP2	B4DS94; hsa:663; Q12982	ENSG00000140299	Acute viral myocarditis	Myogenesis	2	0	9.479	3.24	4.31813e-11	136.56	193796	1.837e+06	150.01	16.7	2.16487e+06			1.33849e+06	1640386	1.17068e+06	1.68476e+06	1.25393e+06	2.45619e+06	49381.8	193796	1.837e+06	2.03874e+06
FALSE	Medium	Master Protein	Q9Y2H2	Phosphatidylinositide phosphatase SAC2 [OS=Homo sapiens]	0.04	FALSE	1.392	1	1	7	1	1132	128.3	7.02	0	1	other metabolic processes;stress response;transport;signal transduction;other biological processes	plasma membrane;other membranes;other cytoplasmic organelle;other cell component	other molecular function	Pf02383, Pf12456	22876	INPP5F	B3KRF1; D3DRD1; hsa:22876; Q2T9J4; Q5W135; Q5W136; Q6NVY2; Q86U97; Q9H3D9; Q9NT51; Q9Y2H2	ENSG00000198825		Synthesis of PIPs at the early endosome membrane	1	0	6.471	2.69	4.71004e-11	111.52	728768	4.71593e+06	57.75	77.83						3.28672e+06	3.76483e+06	3.73912e+06	191211	787796	728768	306586	712855
FALSE	High	Master Protein	Q63HN8	E3 ubiquitin-protein ligase RNF213 [OS=Homo sapiens]	0	FALSE	124.987	6	28	66	28	5207	591	6.48	60.76	28	cell organization and biogenesis;protein metabolism;other metabolic processes;stress response;developmental processes;other biological processes	cytosol;nucleus;other cell component	other molecular function	Pf00097, Pf20173	57674	RNF213	C9JCP4; D6RI12; F8WKS1; hsa:57674; Q63HN8; Q658P6; Q69YK7; Q6MZR1; Q8IWF4; Q8IZX1; Q8IZX2; Q8N406; Q8TEU0; Q9H6C9; Q9H6H9; Q9H6P3; Q9H8A9; Q9HCF4; Q9HCL8	ENSG00000173821		Antigen processing: Ubiquitination & Proteasome degradation; Signaling by ALK fusions and activated point mutants; Suppression of apoptosis	3	0	2.436	1.28	6.46271e-11	45.01	9.89971e+06	2.85443e+07	16.2	11.81	7.76314e+06	1.00609e+07	6.79207e+06	2.07981e+07	24572966	1.57827e+07	2.0076e+07	1.73895e+07	9.89971e+06	1.15061e+07	8.29759e+06	2.85443e+07	3.05404e+07
FALSE	High	Master Protein	P49903	Selenide, water dikinase 1 [OS=Homo sapiens]	0	FALSE	17.628	11	3	13	3	392	42.9	5.97	6.15	3	protein metabolism;other metabolic processes	plasma membrane;other membranes;nucleus;other cell component	kinase activity;other molecular function	Pf00586, Pf02769	22929	SEPHS1	B4DWK0; D3DRS9; D6PSQ9; hsa:22929; P49903; Q5T5U8; Q5T5U9; Q9BVT4	ENSG00000086475			0	0	0.187	-2.42	7.90928e-11	57.47	6.68753e+06	864238	30.61	58.16	3.24236e+06	6.70337e+06	6.38768e+06	376012		280280			3.67867e+06	6.70337e+06	6.68753e+06	584022	1.61586e+06
FALSE	High	Master Protein	O00154	Cytosolic acyl coenzyme A thioester hydrolase [OS=Homo sapiens]	0	FALSE	38.621	18	5	19	5	380	41.8	8.54	37.45	5	other metabolic processes	cytosol;mitochondrion;nucleus	other molecular function	Pf03061	11332	ACOT7	A8K0K7; A8K232; A8K6B8; A8K837; B3KQ12; hsa:11332; O00154; O43703; Q53Y78; Q5JYL2; Q5JYL3; Q5JYL4; Q5JYL5; Q5JYL6; Q5TGR4; Q9UJM9; Q9Y539; Q9Y540	ENSG00000097021		Mitochondrial Fatty Acid Beta-Oxidation	1	0	2.709	1.44	1.57907e-10	87.68	6.57242e+06	1.11309e+07	15.99	14.28	5.57896e+06	5.30387e+06	5.00645e+06	8.83789e+06	8.85112e+06	6.31958e+06	6.05102e+06	9.34587e+06	7.52643e+06	6.57242e+06	5.4453e+06	1.21295e+07	1.11309e+07
FALSE	High	Master Protein	Q96PK6-5	Isoform 5 of RNA-binding protein 14 [OS=Homo sapiens]	0	FALSE	37.218	22	6	19	1	339	37	8.48	39.83	6						RBM14	Q96PK6-5				0	0	8.945	3.16	1.64216e-10	104.5	218040	1.95045e+06	96.08	9.67				1.42114e+06	1.30583e+06	1.40664e+06	1307468	1.52769e+06	218040	111426	764476	1.95045e+06	1.62295e+06
FALSE	High	Master Protein	Q6DKI1	60S ribosomal protein L7-like 1 [OS=Homo sapiens]	0	FALSE	7.531	11	3	5	3	255	29.7	10.52	0	3	RNA metabolism OR transcription;other metabolic processes;developmental processes	cytosol;translational apparatus;nucleus	other molecular function	Pf00327, Pf08079	285855	RPL7L1	A8K7D4; B7Z652; hsa:285855; Q5TFZ5; Q6DKI1; Q6PEK3	ENSG00000146223			0	0	0.108	-3.21	1.67366e-10	126.14	2.13563e+06	230017	8.1	125.18	1.66087e+06	2.20341e+06	2.03987e+06		1.2797e+06				1.88437e+06	2.20341e+06	2.13563e+06	230017	1.59047e+06
FALSE	High	Master Protein	P08571	Monocyte differentiation antigen CD14 [OS=Homo sapiens]	0	FALSE	43.358	17	5	53	5	375	40.1	6.23	85	5	stress response;transport;signal transduction;other biological processes	non-structural extracellular;plasma membrane;other membranes;ER/Golgi;other cytoplasmic organelle	other molecular function		929	CD14	hsa:929; P08571; Q53XT5; Q96FR6; Q96L99; Q9UNS3	ENSG00000170458	Pathogenic Escherichia coli infection; Vitamin D receptor pathway; MAPK signaling pathway; Fibrin complement receptor 3 signaling pathway; Macrophage markers; Regulation of actin cytoskeleton; Network map of SARS-CoV-2 signaling pathway; Toll-like receptor signaling pathway	Neutrophil degranulation; ER-Phagosome pathway; Caspase activation via Death Receptors in the presence of ligand; MyD88:MAL(TIRAP) cascade initiated on plasma membrane; MyD88-independent TLR4 cascade ; TRIF-mediated programmed cell death; MyD88 deficiency (TLR2/4); IRAK4 deficiency (TLR2/4); Regulation of TLR by endogenous ligand; Activation of IRF3, IRF7 mediated by TBK1, IKBKE; IKK complex recr…	25	0	1.974	0.98	3.10476e-10	26.5	3.10629e+07	6.39693e+07	11.64	5.76	27378708	3.23999e+07	24682669	4.41155e+07	4.58602e+07	4.45828e+07	4.3754e+07	4.73678e+07	3.10629e+07	3.23999e+07	2.58413e+07	6.05462e+07	5.69971e+07
FALSE	High	Master Protein	P61916	NPC intracellular cholesterol transporter 2 [OS=Homo sapiens]	0	FALSE	39.646	50	6	71	6	151	16.6	7.65	167.57	6	cell organization and biogenesis;other metabolic processes;transport;other biological processes	non-structural extracellular;ER/Golgi;other cytoplasmic organelle	transporter activity;other molecular function	Pf02221	10577	NPC2	B4DQV7; hsa:10577; P61916; Q15668; Q29413	ENSG00000119655	TYROBP causal network in microglia; Degradation pathway of sphingolipids, including diseases; Ebola virus infection in host; Cholesterol metabolism; Fatty Acids and Lipoproteins Transport in Hepatocytes	Neutrophil degranulation; LDL clearance	7	0	1.786	0.84	1.0271e-09	80.51	6.3679e+07	9.40228e+07	4.98	29.95	5.73487e+07	5.91053e+07	60823786	68507365	4.76827e+07	86357405	83941241	5.53757e+07	6.50657e+07	5.91053e+07	6.3679e+07	9.40228e+07	5.92622e+07
FALSE	High	Master Protein	Q14318	Peptidyl-prolyl cis-trans isomerase FKBP8 [OS=Homo sapiens]	0	FALSE	10.741	4	1	5	1	412	44.5	4.84	19.37	1	protein metabolism;other metabolic processes;developmental processes;signal transduction;other biological processes	other membranes;cytosol;mitochondrion;ER/Golgi;other cell component	other molecular function	Pf00254	23770	FKBP8	C8C9T5; hsa:23770; Q14318; Q53GU3; Q7Z349; Q86YK6	ENSG00000105701		Ub-specific processing proteases	1	0	6.214	2.64	1.03408e-09	11.94	689340	4.34174e+06	11.23	8.29				3.42585e+06	3.72393e+06	2.98526e+06	2564904	3126069	689340	654154	807828	4.7018e+06	4.62827e+06
FALSE	High	Master Protein	Q6S8J3	POTE ankyrin domain family member E [OS=Homo sapiens]	0	FALSE	183.309	10	9	740	1	1075	121.3	6.2	1591.97	9	cell organization and biogenesis;other biological processes	other membranes;other cell component	cytoskeletal activity;other molecular function	Pf00022, Pf12796, Pf14915	445582	POTEE	hsa:445582; Q6S8J3; Q6S8J4; Q6S8J5; Q6S8J8	ENSG00000188219	2q21.1 copy number variation syndrome	RHOF GTPase cycle	2	0	0.335	-1.58	1.15403e-09	52.4	1.09471e+07	3.352e+06	46.7	87.81	1.82119e+07	1.09471e+07	8460182	4.13221e+06	12503874	2.33615e+06	2.00818e+06	2.22833e+06	2.06625e+07	1.09471e+07	8.85732e+06	5.67125e+06	1.55404e+07
FALSE	High	Master Protein	Q9NR50	Translation initiation factor eIF-2B subunit gamma [OS=Homo sapiens]	0	FALSE	34.504	12	3	11	3	452	50.2	6.47	23.93	3	protein metabolism;other metabolic processes;stress response;developmental processes;signal transduction;other biological processes	cytosol;translational apparatus;other cell component	nucleic acid binding activity;other molecular function	Pf00483	8891	EIF2B3	B2RBH8; D3DPZ2; hsa:8891; Q5QP89; Q5QP90; Q8NDB5; Q8WV57; Q9H850; Q9NR50	ENSG00000070785	Translation factors; Primary ovarian insufficiency	Recycling of eIF2:GDP	3	0	0.119	-3.07	1.54625e-09	56.24	2.06588e+06	245953	6	53.48	1.85361e+06	1.87737e+06	1.97325e+06						2.10304e+06	1.87737e+06	2.06588e+06	464596	101875
FALSE	High	Master Protein	Q16666	Gamma-interferon-inducible protein 16 [OS=Homo sapiens]	0	FALSE	126.385	27	17	113	17	785	88.2	9.28	206.95	17	cell organization and biogenesis;protein metabolism;other metabolic processes;stress response;signal transduction;other biological processes	cytosol;nucleus;other cell component	nucleic acid binding activity;other molecular function	Pf02758, Pf02760	3428	IFI16	A0A346JEQ3; B4DJT8; H3BLV7; hsa:3428; Q16666; Q59GX0; Q5T3W7; Q5T3W8; Q5T3X0; Q5T3X1; Q5T3X2; Q8N9E5; Q8NEQ7; Q96AJ5; Q9UH78	ENSG00000163565		IRF3-mediated induction of type I IFN	2	0	1.823	0.87	2.73076e-09	55.79	3.9367e+07	7.34933e+07	6.84	4.66	3.30128e+07	4.23584e+07	3.56968e+07	5.349e+07	5.89279e+07	4.59701e+07	4.97452e+07	5.35881e+07	3.86988e+07	4.38086e+07	3.9367e+07	7.36925e+07	7.32383e+07
FALSE	High	Master Protein	Cont_Q32KY0	Apolipoprotein D OS=Bos taurus OX=9913 GN=APOD PE=2 SV=1	0	TRUE	7.001	6	1	5	1	189	21.4	4.84	11.06	1	cell cycle OR cell proliferation;cell organization and biogenesis;other metabolic processes;stress response;transport;developmental processes;other biological processes	non-structural extracellular;cytosol;ER/Golgi;translational apparatus;other cell component	other molecular function	Pf00061	613972	APOD	bta:613972; Q32KY0				0	0	6.262	2.65	4.68592e-09	37.18	594437	3.72255e+06	43.35	7				2.71234e+06	2.63862e+06	2.68862e+06	2.39151e+06	2.80937e+06	793372	594437	306433	3.72255e+06	3.2794e+06
FALSE	High	Master Protein	Cont_P34955	Alpha-1-antiproteinase OS=Bos taurus OX=9913 GN=SERPINA1 PE=1 SV=1	0	TRUE	5.391	2	1	3	1	416	46.1	6.52	6.03	1	other biological processes	non-structural extracellular;ER/Golgi	enzyme regulator activity;other molecular function	Pf00079	109575576; 280699	SERPINA1	A0A4W2DYT6; A0A6P5DQE7; biu:109575576; bta:280699; P34955; Q3SZS3	ENSBIXG00000014418; ENSBIXG00005018236; ENSBTAG00000018843	Complement and coagulation cascades; NRF2 pathway	Neutrophil degranulation; Platelet degranulation ; Regulation of Insulin-like Growth Factor (IGF) transport and uptake by Insulin-like Growth Factor Binding Proteins (IGFBPs); Post-translational protein phosphorylation; Cargo concentration in the ER; COPII-mediated vesicle transport	8	0	7.638	2.93	7.33102e-09	73.01	409188	1.88319e+06	57.84	69.97			733856	4416254	1.51523e+06	1.24777e+06	1.07376e+06	4712809	234405	409188	768304	6.06108e+06	1.88319e+06
FALSE	High	Master Protein	P20020-1	Isoform D of Plasma membrane calcium-transporting ATPase 1 [OS=Homo sapiens]	0	FALSE	28.386	5	6	24	3	1258	138.7	6.04	20.78	6						ATP2B1	P20020-1				0	3	4.429	2.15	1.01244e-08	140.24	1.8725e+06	5.43244e+06	105.6	17.66	224576	6.25467e+06	314731	3.63682e+06	4772063	2697427	3.15333e+06	2.93231e+06	470765	6.29922e+06	1.8725e+06	5.65831e+06	6.0622e+06
FALSE	High	Master Protein	Q7L9L4	MOB kinase activator 1B [OS=Homo sapiens]	0	FALSE	19.656	20	4	21	4	216	25.1	6.73	21.89	4	signal transduction;other biological processes	cytosol;nucleus;other cell component	enzyme regulator activity;other molecular function	Pf03637	92597	MOB1B	B2R8U6; B4DRY3; hsa:92597; Q7L9L4; Q8IY23	ENSG00000173542	Pleural mesothelioma	Signaling by Hippo	2	0	0.415	-1.27	1.01244e-08	105.7	1.76884e+07	1.20724e+07	15.97	39.14	14047030	21683143	16895267	9.38762e+06	1.15467e+07	3.11322e+06	8171423	5.22263e+06	1.59372e+07	21683143	1.76884e+07	1.2884e+07	1.43507e+07
FALSE	High	Master Protein	Q9NSI8	SAM domain-containing protein SAMSN-1 [OS=Homo sapiens]	0	FALSE	45.437	25	6	33	5	373	41.7	5.43	60.92	6	other biological processes	cytosol;nucleus;other cell component	other molecular function	Pf07647, Pf07653, Pf12485	64092	SAMSN1	B3KWJ3; F8WAA1; hsa:64092; Q8NFF7; Q9C041; Q9NSI8	ENSG00000155307	TYROBP causal network in microglia		1	0	2.861	1.52	1.78339e-08	43.49	3.33215e+06	8.88608e+06	12.59	8.69	1.43357e+06	3.51167e+06	2.18717e+06	6.47462e+06	7.08433e+06	6.9498e+06	5.96825e+06	7.61672e+06	3.33215e+06	3.958e+06	3.11701e+06	8.88608e+06	8.80472e+06
FALSE	High	Master Protein	Q9UKJ1	Paired immunoglobulin-like type 2 receptor alpha [OS=Homo sapiens]	0	FALSE	11.454	8	2	4	2	303	34	10.21	6.65	2	signal transduction	plasma membrane;other membranes	signal transduction activity or receptor binding	Pf07686	29992	PILRA	hsa:29992; Q8NHI1; Q9UKJ1	ENSG00000085514		Immunoregulatory interactions between a Lymphoid and a non-Lymphoid cell	1	0	6.993	2.81	2.12035e-08	82.31	293576	2.05298e+06	98.49	40.02				1.46095e+06	1791353		1496525	1.47815e+06	293576	644621	18178.3	2.00507e+06	2.22637e+06
FALSE	High	Master Protein	Q9Y316	Protein MEMO1 [OS=Homo sapiens]	0	FALSE	15.571	10	2	4	2	297	33.7	7.14	8.32	2	other biological processes			Pf01875	51072	MEMO1	B4DLS0; D6W575; hsa:51072; Q5R2V8; Q5R2V9; Q6NSL5; Q9Y316	ENSG00000162959		ERBB2 Regulates Cell Motility	1	0	5.817	2.54	3.16384e-08	15.12	446387	2.80779e+06	11.55	12		391236	471495	1.71909e+06	2.30242e+06	2001246	1.9005e+06	1.58875e+06	446387	391236	493628	2.35936e+06	2.86155e+06
FALSE	High	Master Protein	Q15154-5	Isoform 5 of Pericentriolar material 1 protein [OS=Homo sapiens]	0	FALSE	156.331	15	23	88	1	2016	227.6	5.03	133.84	23						PCM1	Q15154-5				0	11	0.452	-1.15	3.22527e-08	46.2	4.04931e+07	1.66345e+07	9.83	5.27	3.62765e+07	4.04931e+07	3.1988e+07	9.76612e+06	1.2264e+07	1.1667e+07	1.02404e+07	1.03669e+07	4.1158e+07	4.04931e+07	3.42734e+07	1.52148e+07	1.66345e+07
FALSE	High	Master Protein	Cont_P02081	Hemoglobin fetal subunit beta OS=Bos taurus OX=9913 PE=1 SV=1	0	TRUE	20.606	38	5	11	5	145	15.8	7.03	14.94	5	other metabolic processes;transport;other biological processes	cytosol;other cell component	other molecular function	Pf00042	104983812; 109569915; 109569938; 511735	LOC104983812; LOC109569915; LOC113905586	A0A4W2CHH0; A0A6P3GXP4; A0A6P5D2L1; bbis:104983812; biu:109569915; biu:109569938; bta:511735; P02081; Q3SX09	ENSBIXG00000000751; ENSBTAG00000038748			0	0	5.893	2.56	3.55479e-08	78.4	641922	2.71328e+06	47.09	36.12				3.27816e+06	2098460	1.8568e+06	1.10276e+06	2.85073e+06	893979	314698	641922	4.4991e+06	2.71328e+06
FALSE	High	Master Protein	P05091	Aldehyde dehydrogenase, mitochondrial [OS=Homo sapiens]	0	FALSE	83.097	33	15	105	14	517	56.3	7.05	214.4	15	other metabolic processes;other biological processes	mitochondrion	other molecular function	Pf00171	217	ALDH2	B4DW54; E7EUE5; hsa:217; P05091; Q03639; Q6IB13; Q6IV71	ENSG00000111275	Fatty acid omega-oxidation; Ethanol effects on histone modifications; Tryptophan metabolism; Fluoroacetic acid toxicity	Smooth Muscle Contraction; Ethanol oxidation; Metabolism of serotonin	7	0	1.657	0.73	7.85914e-08	15.04	6.7292e+07	1.14908e+08	12.99	3.09	5.88899e+07	8.08307e+07	59992879	8.56213e+07	9.68033e+07	7.72104e+07	7.74134e+07	82733961	6.7292e+07	8.08307e+07	6.33701e+07	1.17511e+08	1.20311e+08
FALSE	High	Master Protein	O75380	NADH dehydrogenase [ubiquinone] iron-sulfur protein 6, mitochondrial [OS=Homo sapiens]	0	FALSE	6.291	12	1	3	1	124	13.7	8.28	0	1	other metabolic processes;transport	other membranes;mitochondrion	transporter activity;other molecular function	Pf10276	4726	NDUFS6	hsa:4726; O75380	ENSG00000145494	Electron transport chain: OXPHOS system in mitochondria; Nonalcoholic fatty liver disease; Oxidative phosphorylation	Complex I biogenesis	5	0	0.167	-2.58	7.93334e-08	125.78	2.5903e+06	352756	136.29	114.81	2.28308e+06		16314424		1.54555e+06			2.05576e+06	2.5903e+06	333272	1.70803e+07	209523	1.92088e+06
FALSE	High	Master Protein	Q9UBU8	Mortality factor 4-like protein 1 [OS=Homo sapiens]	0.007	FALSE	2.511	2	1	2	1	362	41.4	9.28	0	1	cell cycle OR cell proliferation;cell organization and biogenesis;protein metabolism;DNA metabolism;other metabolic processes;stress response;other biological processes	nucleus;other cell component	other molecular function	Pf05712, Pf11717	10933	MORF4L1	B4DKN6; B7Z6R1; D3DW88; hsa:10933; O95899; Q5QTS1; Q6NVX8; Q86YT7; Q9HBP6; Q9NSW5; Q9UBU8	ENSG00000185787	Pathways affected in adenoid cystic carcinoma	HATs acetylate histones	2	0	6.37	2.67	8.96087e-08	73.67	293256	1.86806e+06	67.02	7.75		293256		1.33341e+06	1.41157e+06	1.49393e+06	1.26443e+06	1.36026e+06	136844	293256	582861	1.83003e+06	1.75436e+06
FALSE	High	Master Protein	P30419	Glycylpeptide N-tetradecanoyltransferase 1 [OS=Homo sapiens]	0	FALSE	15.368	7	3	19	3	496	56.8	7.8	39.32	3	cell organization and biogenesis;protein metabolism;other metabolic processes;transport;developmental processes;other biological processes	plasma membrane;other membranes;cytosol;mitochondrion;other cell component	other molecular function	Pf01233, Pf02799	4836	NMT1	A8K7C1; hsa:4836; P30419; Q9UE09	ENSG00000136448		Inactivation, recovery and regulation of the phototransduction cascade; Late Phase of HIV Life Cycle; Activation, myristolyation of BID and translocation to mitochondria	3	0	4.484	2.16	9.47605e-08	138.71	813411	5.07419e+06	25.94	9.85			237416	3.06555e+06	3.99415e+06	2940761	4.01908e+06	3.9135e+06	813411	565757	968189	4.58501e+06	4.9641e+06
FALSE	High	Master Protein	O60232	Protein ZNRD2 [OS=Homo sapiens]	0	FALSE	14.934	15	2	2	2	199	21.5	5.24	2.91	2	cell cycle OR cell proliferation;other biological processes			Pf06677	10534	ZNRD2	hsa:10534; O60232	ENSG00000173465			0	0	5.479	2.45	1.22709e-07	56.39	457988	2.50912e+06	70.43	6.45				1.71418e+06	1.77658e+06	1.74871e+06	1.71464e+06	1.86838e+06	457988	739079	121005	2.35262e+06	2.20802e+06
FALSE	High	Master Protein	P17706	Tyrosine-protein phosphatase non-receptor type 2 [OS=Homo sapiens]	0	FALSE	6.747	5	2	3	2	415	48.4	8.29	5.11	2	protein metabolism;other metabolic processes;signal transduction;other biological processes	plasma membrane;other membranes;cytosol;ER/Golgi;nucleus;other cytoplasmic organelle;other cell component	signal transduction activity or receptor binding;other molecular function	Pf00102	5771	PTPN2	A8K955; A8MXU3; hsa:5771; K7ENG3; P17706; Q96AU5; Q96HR2	ENSG00000175354	Immune response to tuberculosis; 5q35 copy number variation	Negative regulation of MET activity; Interleukin-37 signaling	4	0	6.267	2.65	1.63824e-07	73.91	324471	2.0334e+06	86.08	29.05				1.48159e+06	2.08642e+06	936231	1.62902e+06	1.01292e+06	57449.3	324471	647029	2.0334e+06	2.5931e+06
FALSE	High	Master Protein	O14735	CDP-diacylglycerol--inositol 3-phosphatidyltransferase [OS=Homo sapiens]	0	FALSE	4.927	5	1	5	1	213	23.5	8.03	6.72	1	other metabolic processes	plasma membrane;other membranes;ER/Golgi	other molecular function	Pf01066	10423	CDIPT	B4DUV0; H3BTV1; hsa:10423; O14735; Q6FGU1; Q6ZN70	ENSG00000103502	Glycerolipids and glycerophospholipids; 16p11.2 proximal deletion syndrome	Synthesis of PI	3	0	0.19	-2.39	1.86115e-07	100.16	3.41794e+06	482364	60.21	64.24		3.75397e+06	3.26469e+06						822434	3.75397e+06	3.41794e+06	482364	309770
FALSE	High	Master Protein	Q9P2I0	Cleavage and polyadenylation specificity factor subunit 2 [OS=Homo sapiens]	0	FALSE	6.353	2	1	4	1	782	88.4	5.11	7.78	1	RNA metabolism OR transcription;other metabolic processes	nucleus;other cell component	nucleic acid binding activity	Pf07521, Pf10996, Pf13299, Pf16661	53981	CPSF2	B3KME1; hsa:53981; Q6NSJ1; Q9H3W7; Q9P2I0	ENSG00000165934	mRNA processing	Transport of Mature mRNA Derived from an Intronless Transcript; mRNA 3'-end processing; RNA Polymerase II Transcription Termination; Processing of Intronless Pre-mRNAs	6	0	0.195	-2.36	1.90496e-07	103.58	3.55654e+06	617169	62.26	102.01		3.55654e+06	4041424				1.55823e+06		845782	3.55654e+06	4.23114e+06	244704	693766
FALSE	High	Master Protein	Q9BQA9	Cytochrome b-245 chaperone 1 [OS=Homo sapiens]	0	FALSE	4.983	8	2	6	2	187	20.8	6.8	3.71	2	other metabolic processes;stress response	other membranes;ER/Golgi		Pf15169	79415	CYBC1	E1B6X3; hsa:79415; Q96NR1; Q9BQA9	ENSG00000178927	Genetic causes of porto-sinusoidal vascular disease		1	0	5.056	2.34	4.12891e-07	117.92	800115	4.04523e+06	113.79	12.3		3.97926e+06		3.00357e+06	2.42194e+06	2.86919e+06	2657998	2912583	800115	3.97926e+06	395361	4.12225e+06	3.01009e+06
FALSE	High	Master Protein	P68366	Tubulin alpha-4A chain [OS=Homo sapiens]	0	TRUE	197.406	45	17	526	4	448	49.9	5.06	1175.46	17	cell cycle OR cell proliferation;cell organization and biogenesis	non-structural extracellular;cytosol;cytoskeleton;other cell component	cytoskeletal activity;other molecular function	Pf00091, Pf03953	7277	TUBA4A	A8MUB1; B3KNQ6; hsa:7277; P05215; P68366	ENSG00000127824	Alzheimer's disease and miRNA effects; Pathogenic Escherichia coli infection; Parkin-ubiquitin proteasomal system pathway; Alzheimer's disease	Separation of Sister Chromatids; The role of GTSE1 in G2/M progression after G2 checkpoint; Intraflagellar transport; Recycling pathway of L1; COPI-dependent Golgi-to-ER retrograde traffic; Translocation of SLC2A4 (GLUT4) to the plasma membrane; Microtubule-dependent trafficking of connexons from Golgi to the plasma membrane; Gap junction assembly; MHC class II antigen presentation; Resolution of…	41	0	0.466	-1.1	4.13151e-07	89.03	3.42972e+07	1.95529e+07	17.21	39.78	2.90777e+07	3.42972e+07	4.27096e+07	1.28859e+07	1.51249e+07	2.62639e+07	1.12534e+07	2.5047e+07	3.29905e+07	3.42972e+07	4.47145e+07	1.79406e+07	1.95529e+07
FALSE	High	Master Protein	Q10589	Bone marrow stromal antigen 2 [OS=Homo sapiens]	0.002	FALSE	3.637	6	1	5	1	180	19.8	5.6	9.8	1	stress response;other biological processes	plasma membrane;other membranes;ER/Golgi;other cytoplasmic organelle;other cell component	enzyme regulator activity;other molecular function	Pf16716	684	BST2	A8K4Y4; hsa:684; Q10589; Q53G07	ENSG00000130303	Ebola virus infection in host; Host-pathogen interaction of human coronaviruses - MAPK signaling	Neutrophil degranulation; Interferon alpha/beta signaling; SARS-CoV-1 activates/modulates innate immune responses	5	0	2.169	1.12	4.58696e-07	35.7	6.99409e+06	1.51677e+07	78.97	21.64	8017967		6680493	11051546	12749887	6.39951e+06	10137735	12570030	9.09689e+06	638337	6.99409e+06	1.51677e+07	1.58461e+07
FALSE	High	Master Protein	Q13542	Eukaryotic translation initiation factor 4E-binding protein 2 [OS=Homo sapiens]	0	FALSE	15.341	36	2	3	2	120	12.9	6.67	8.73	2	protein metabolism;other metabolic processes;signal transduction;other biological processes	other cell component	other molecular function	Pf05456	1979	EIF4EBP2	hsa:1979; Q13542	ENSG00000148730	Translation factors; Fragile X syndrome		2	0	0.155	-2.69	4.63442e-07	120.55	1.71165e+06	265452	102.97	67.99	4.34771e+06	1.71165e+06							4.93275e+06	1.71165e+06	288211	239160	628092
FALSE	High	Master Protein	Q8NC51-3	Isoform 3 of Plasminogen activator inhibitor 1 RNA-binding protein [OS=Homo sapiens]	0	FALSE	163.324	42	13	152	1	393	43.1	8.44	283.11	13						SERBP1	Q8NC51-3				0	0	2.242	1.16	4.85316e-07	73.7	5.81785e+06	1.16924e+07	25.51	17.52	3.68744e+06	5.81785e+06	7.17793e+06	8.51939e+06	8586795	8.5307e+06	6159235	1.05909e+07	4.49141e+06	5.81785e+06	7.51487e+06	1.16924e+07	1.0672e+07
FALSE	High	Master Protein	Q9UBI1	COMM domain-containing protein 3 [OS=Homo sapiens]	0.004	FALSE	2.852	5	1	1	1	195	22.1	5.99	0	1	transport	non-structural extracellular;nucleus;other cell component		Pf07258	23412	COMMD3	D3DRU7; hsa:23412; Q5T8Y9; Q9UBI1	ENSG00000148444		Neutrophil degranulation; Neddylation	2	0	0.189	-2.4	5.21703e-07	74.31	2424418	531206	54.63	63.93	1.23682e+06	2424418	4135630	475461					1.40325e+06	2424418	4.32976e+06	652545	19587.3
FALSE	High	Master Protein	Q08AF3	Schlafen family member 5 [OS=Homo sapiens]	0	FALSE	4.674	2	2	3	2	891	101	8.22	0	2	other biological processes	nucleus	other molecular function	Pf04326, Pf09848	162394	SLFN5	hsa:162394; Q08AF2; Q08AF3; Q8WU54; Q96A82	ENSG00000166750	17q12 copy number variation syndrome		1	0	5.128	2.36	6.93585e-07	140.72	174640	3.16393e+06	147.63	64.54	2.43193e+06			2305318	2.75761e+06			2579821	2.75918e+06	126867	174640	3.16393e+06	3.42728e+06
FALSE	High	Master Protein	Q9NQ50	39S ribosomal protein L40, mitochondrial [OS=Homo sapiens]	0	FALSE	9.632	13	2	3	2	206	24.5	9.63	3.42	2	protein metabolism;other metabolic processes;other biological processes	other membranes;mitochondrion;translational apparatus;nucleus		Pf09812	64976	MRPL40	B3KVZ7; hsa:64976; O95134; Q9NQ50	ENSG00000185608	22q11.2 copy number variation syndrome	Mitochondrial translation initiation; Mitochondrial translation elongation; Mitochondrial translation termination	4	0	4.762	2.25	1.15279e-06	35.97	523414	2.49225e+06	38.89	4.85			831051	1.98939e+06	1979375	1.84004e+06	1.66005e+06	1.79443e+06	421224	523414	870062	2.73033e+06	2.46005e+06
FALSE	High	Master Protein	Q9BY67	Cell adhesion molecule 1 [OS=Homo sapiens]	0	FALSE	30.051	9	2	12	2	442	48.5	5.07	35.86	2	cell adhesion;developmental processes;other biological processes	plasma membrane;other membranes;other cell component	signal transduction activity or receptor binding;other molecular function	Pf07686, Pf08205, Pf13927	23705	CADM1	A4FVB5; F5H0J4; H0YGA7; H1ZZV9; H1ZZW1; H1ZZW2; hsa:23705; Q86WB8; Q8N2F4; Q9BY67; X5D2C8	ENSG00000182985	Splicing factor NOVA regulated synaptic proteins	Nectin/Necl trans heterodimerization	3	0	2.713	1.44	1.1906e-06	61.82	1.29526e+06	9.20932e+06	102.69	5.89	622910	5.53909e+06		6.76695e+06	7.92015e+06	6.41835e+06	5.65612e+06	6.46909e+06	787773	5.53909e+06	1.29526e+06	9.28729e+06	9.84351e+06
FALSE	Medium	Master Protein	Q9NRD1	F-box only protein 6 [OS=Homo sapiens]	0.013	FALSE	2.068	5	1	2	1	293	33.9	6.09	0	1	protein metabolism;DNA metabolism;other metabolic processes;stress response;signal transduction	cytosol;ER/Golgi;other cell component	other molecular function	Pf04300, Pf12937	26270	FBXO6	B1AK42; B2RC88; hsa:26270; Q9NRD1; Q9UKT3	ENSG00000116663		Antigen processing: Ubiquitination & Proteasome degradation; Neddylation; Association of TriC/CCT with target proteins during biosynthesis	3	0	4.845	2.28	1.35564e-06	28.8	477775	2.33996e+06	23.09	41.75				1794708	2.2241e+06		1.58384e+06	1.63499e+06	355221	477775	570580	2.46314e+06	2.76421e+06
FALSE	High	Master Protein	O14933	Ubiquitin/ISG15-conjugating enzyme E2 L6 [OS=Homo sapiens]	0	FALSE	9.496	20	3	7	3	153	17.8	7.88	1.66	3	protein metabolism;other metabolic processes;stress response	cytosol;nucleus;other cell component	other molecular function	Pf00179	9246	UBE2L6	A6NDM6; A8MY53; hsa:9246; O14933; Q8N5D8; Q9UEZ0	ENSG00000156587	Parkin-ubiquitin proteasomal system pathway; Parkinson's disease pathway; 7q11.23 copy number variation syndrome	Antigen processing: Ubiquitination & Proteasome degradation; Amyloid fiber formation; ISG15 antiviral mechanism; Termination of translesion DNA synthesis; Negative regulators of DDX58/IFIH1 signaling	9	0	2.983	1.58	1.77475e-06	26.67	2.19096e+06	6.53486e+06	37.21	10.3	1.9311e+06	2.67146e+06	1.14387e+06	4916888	4451021	4241288	4423235	5241054	2.19096e+06	2.67146e+06	1.19757e+06	6.74818e+06	5.53193e+06
FALSE	High	Master Protein	Q8NCC3	Phospholipase A2 group XV [OS=Homo sapiens]	0	FALSE	5.597	5	2	3	2	412	46.6	6.73	0	2	other metabolic processes	non-structural extracellular;other membranes;nucleus;other cytoplasmic organelle;other cell component	other molecular function	Pf02450	23659	PLA2G15	B3KMF3; B4DUD1; hsa:23659; Q53GZ1; Q8NCC3; Q9NPQ6; Q9UG04; Q9Y2B3	ENSG00000103066		Hydrolysis of LPC	1	0	0.263	-1.92	2.0657e-06	46.42	6.08357e+06	1.22123e+06	8.79	30.07	4.83419e+06	6.54283e+06	5.8108e+06	527664	730241	463047	810362	563705	5.4847e+06	6.54283e+06	6.08357e+06	1.22123e+06	1.67273e+06
FALSE	High	Master Protein	O43464	Serine protease HTRA2, mitochondrial [OS=Homo sapiens]	0	FALSE	9.972	5	2	4	2	458	48.8	10.07	1.77	2	cell organization and biogenesis;protein metabolism;other metabolic processes;stress response;developmental processes;signal transduction;other biological processes	plasma membrane;other membranes;cytosol;cytoskeleton;mitochondrion;ER/Golgi;nucleus;other cell component	other molecular function	Pf02163, Pf13365, Pf17820	27429	HTRA2	hsa:27429; O43464; Q9HBZ4; Q9P0Y3; Q9P0Y4	ENSG00000115317	Apoptosis modulation and signaling; Parkinson's disease pathway; Nanomaterial induced apoptosis; Ciliary landscape; Complement system in neuronal development and plasticity		5	0	4.772	2.25	2.59317e-06	86.7	574100	2.73981e+06	117.35	13.46	506010	362252	3.24841e+06	2.10287e+06	1.80833e+06	1.90949e+06	1.44228e+06	2.01099e+06	574100	362252	3.40089e+06	2.88608e+06	2.24747e+06
FALSE	Medium	Master Protein	Q9BWF2	E3 ubiquitin-protein ligase TRAIP [OS=Homo sapiens]	0.032	FALSE	1.547	1	1	2	1	469	53.3	8.48	0	1	protein metabolism;DNA metabolism;other metabolic processes;stress response;signal transduction;other biological processes	nucleus;other cell component	other molecular function	Pf13639	10293	TRAIP	B5BU84; B5BUL3; hsa:10293; O00467; Q9BWF2	ENSG00000183763		Antigen processing: Ubiquitination & Proteasome degradation	1	0	4.432	2.15	4.15657e-06	112.51	473268	3.68931e+06	43.17	69.27					3.96067e+06	2.57123e+06	2.63728e+06		411995	473268	879134	702101	4.92249e+06
FALSE	High	Master Protein	Q9BQB6	Vitamin K epoxide reductase complex subunit 1 [OS=Homo sapiens]	0	FALSE	6.296	8	1	1	1	163	18.2	9.36	2.05	1	protein metabolism;other metabolic processes;stress response;developmental processes;other biological processes	other membranes;ER/Golgi	other molecular function	Pf07884	79001	VKORC1	A6NIQ6; B2R4Z6; hsa:79001; Q6UX90; Q7Z2R4; Q9BQB6	ENSG00000167397		Metabolism of vitamin K	1	0	0.224	-2.16	4.38297e-06	67.86	3.86347e+06	751709	64.06	42.28	3405250	4583591	806437	489887		523897	1.07985e+06	622916	3.86347e+06	4583591	844292	672344	694388
FALSE	High	Master Protein	A2RUS2	DENN domain-containing protein 3 [OS=Homo sapiens]	0	FALSE	38.832	6	6	21	6	1198	135.8	7.06	27.17	6	protein metabolism;other metabolic processes;transport;other biological processes	cytosol;other cell component	enzyme regulator activity	Pf02141, Pf19056	22898	DENND3	A2RUS2; B7ZM28; hsa:22898; O94947; Q2TAM7; Q6ZMS6; Q96DK3	ENSG00000105339		RAB GEFs exchange GTP for GDP on RABs	1	0	2.37	1.24	4.40767e-06	63.34	3.40798e+06	9.89056e+06	18.09	9.52	1.92972e+06	3.58288e+06	1.58267e+06	7.46932e+06	8.64259e+06	5804342	6.6946e+06	6.74165e+06	3.40798e+06	4.00434e+06	2.77599e+06	1.02513e+07	1.07414e+07
FALSE	High	Master Protein	Q96QG7	Myotubularin-related protein 9 [OS=Homo sapiens]	0	FALSE	6.656	3	2	2	2	549	63.4	6.39	1.83	2	transport;other biological processes	plasma membrane;other membranes;cytosol;ER/Golgi;other cell component	enzyme regulator activity;other molecular function	Pf06602	66036	MTMR9	B7Z291; hsa:66036; Q52LU3; Q8WW11; Q96QG6; Q96QG7; Q9NX50	ENSG00000104643; ENSG00000285032	8p23.1 copy number variation syndrome	Synthesis of PIPs at the plasma membrane; Synthesis of PIPs at the late endosome membrane; Synthesis of IP2, IP, and Ins in the cytosol	4	0	0.185	-2.44	4.98116e-06	84.48	1.94141e+06	367779	47.32	69.58	1.54801e+06	3.92528e+06	1.85437e+06						1.75632e+06	3.92528e+06	1.94141e+06	725463	99385.6
FALSE	High	Master Protein	Q5TDH0	Protein DDI1 homolog 2 [OS=Homo sapiens]	0	FALSE	28.867	11	3	8	3	399	44.5	5.05	16.88	3	protein metabolism;other metabolic processes;other biological processes	cytosol;nucleus;other cell component	other molecular function	Pf00240, Pf09668	84301	DDI2	A8KAE1; hsa:84301; Q5TDH0; Q7RTZ0; Q9BRT1	ENSG00000197312			0	0	0.248	-2.01	5.24072e-06	93.94	4.54574e+06	991020	9.13	39.52	3.9451e+06	5.26156e+06	4.34192e+06	546934	1.30434e+06			635848	4.47597e+06	5.26156e+06	4.54574e+06	835464	1.8517e+06
FALSE	Medium	Master Protein	Q99504	Eyes absent homolog 3 [OS=Homo sapiens]	0.033	FALSE	1.513	2	1	2	1	573	62.6	5.21	0	1	cell organization and biogenesis;DNA metabolism;other metabolic processes;stress response;other biological processes	cytoskeleton;nucleus;other cell component	other molecular function		2140	EYA3	A8K190; B4DIR7; B4DNZ7; hsa:2140; O95463; Q8IVX7; Q99504; Q99813	ENSG00000158161		Recruitment and ATM-mediated phosphorylation of repair and signaling proteins at DNA double strand breaks	1	0	2.313	1.21	5.88148e-06	42.05	4.25106e+06	9.13841e+06	51.33	28.82	4.51046e+06	4.25106e+06	1.47083e+06	10669177	7.9113e+06	5909706	4.88299e+06	6.57969e+06	5.1174e+06	4.25106e+06	1.53987e+06	1.46429e+07	9.83251e+06
FALSE	High	Master Protein	P12004	Proliferating cell nuclear antigen [OS=Homo sapiens]	0	FALSE	45.347	28	6	45	6	261	28.8	4.69	81.46	6	cell cycle OR cell proliferation;cell organization and biogenesis;DNA metabolism;other metabolic processes;stress response;developmental processes;other biological processes	cytoskeleton;nucleus;other cell component	signal transduction activity or receptor binding;enzyme regulator activity;nucleic acid binding activity;other molecular function	Pf00705, Pf02747	5111	PCNA	B2R897; D3DW02; hsa:5111; P12004	ENSG00000132646	Cell cycle; Retinoblastoma gene in cancer; Primary focal segmental glomerulosclerosis (FSGS); Oxidative damage response; EGF/EGFR signaling pathway; G1 to S cell cycle control; DNA replication; Hepatitis B infection; Base excision repair; Nucleotide excision repair; 7q11.23 copy number variation syndrome; DNA repair pathways, full network; 16p11.2 proximal deletion syndrome; p53 transcriptional g…	E3 ubiquitin ligases ubiquitinate target proteins; SUMOylation of DNA replication proteins; Termination of translesion DNA synthesis; TP53 Regulates Transcription of Genes Involved in G2 Cell Cycle Arrest; HDR through Homologous Recombination (HRR); Dual incision in TC-NER; Gap-filling DNA repair synthesis and ligation in TC-NER; Translesion synthesis by REV1; Translesion synthesis by POLK; Trans…	45	0	0.536	-0.9	6.371e-06	48.35	4.43981e+07	2.93077e+07	23.4	20.23	3.87139e+07	4.1505e+07	6.00763e+07	1.72726e+07	3.30881e+07	19809003	1.87264e+07	2.19272e+07	4.43981e+07	4.1505e+07	6.28964e+07	2.44592e+07	4.11233e+07
FALSE	Medium	Master Protein	Q8IV50	LysM and putative peptidoglycan-binding domain-containing protein 2 [OS=Homo sapiens]	0.016	FALSE	1.967	5	1	6	1	215	23.4	5.35	0	1				Pf01476	256586	LYSMD2	hsa:256586; Q5CZ88; Q8IV50; Q8WTV3	ENSG00000140280			0	0	4.405	2.14	7.0647e-06	78.64	519161	2.28689e+06	78.55	5.25			1.056e+06	1.6924e+06	1.89182e+06	1.44082e+06	1.47236e+06	1.64657e+06	519161	173996	1.10557e+06	2.32273e+06	2.35124e+06
FALSE	High	Master Protein	O00584	Ribonuclease T2 [OS=Homo sapiens]	0	FALSE	76.006	40	8	78	8	256	29.5	7.08	132.19	8	RNA metabolism OR transcription;other metabolic processes;stress response	non-structural extracellular;mitochondrion;ER/Golgi;other cytoplasmic organelle	nucleic acid binding activity;other molecular function	Pf00445	8635	RNASET2	B2RDA7; E1P5C3; hsa:8635; O00584; Q5T8Q0; Q8TCU2; Q9BZ46; Q9BZ47	ENSG00000026297		Neutrophil degranulation	1	0	0.581	-0.78	7.34201e-06	26.52	6.77169e+07	3.96709e+07	17.51	1.25	5.93776e+07	4.93666e+07	6.60382e+07	2.93307e+07	3.09065e+07	2.72888e+07	2.7183e+07	2.84711e+07	6.77169e+07	4.96195e+07	6.91381e+07	4.02549e+07	3.93241e+07
FALSE	High	Master Protein	Q96EQ0	Small glutamine-rich tetratricopeptide repeat-containing protein beta [OS=Homo sapiens]	0	FALSE	15.751	12	3	14	3	304	33.4	4.92	20.77	3	transport	other membranes;cytosol	other molecular function	Pf00515, Pf13414, Pf16546	54557	SGTB	hsa:54557; Q96EQ0	ENSG00000197860			0	0	2.087	1.06	8.54045e-06	21.23	5.83029e+06	1.11307e+07	33.98	7.58	5.1388e+06	2.50449e+06	6.14746e+06	7.86148e+06	8.8162e+06	8.06349e+06	7.53399e+06	9320726	5.83029e+06	3.15361e+06	6.43603e+06	1.07895e+07	1.09572e+07
FALSE	High	Master Protein	Q9Y2X7	ARF GTPase-activating protein GIT1 [OS=Homo sapiens]	0	FALSE	12.348	5	3	13	1	761	84.3	6.8	13.19	3	transport;developmental processes;signal transduction;other biological processes	cytosol;cytoskeleton;mitochondrion;other cell component	enzyme regulator activity;cytoskeletal activity;other molecular function	Pf01412, Pf08518, Pf12205, Pf12796, Pf16559	28964	GIT1	B4DGU9; B4DSV3; hsa:28964; Q86SS0; Q9BRJ4; Q9Y2X7	ENSG00000108262	CAMKK2 pathway; Regulation of actin cytoskeleton	CDC42 GTPase cycle; RAC1 GTPase cycle; RHOQ GTPase cycle; RAC2 GTPase cycle; RAC3 GTPase cycle; RHOJ GTPase cycle; RHOV GTPase cycle; RHOU GTPase cycle; Ephrin signaling; Activation of RAC1 downstream of NMDARs	12	0	0.223	-2.16	1.09959e-05	122.04	2280733	508922	81.23	139.7	3.56932e+06	2280733					2.4168e+06		4.04962e+06	2280733	403406	31293.3	480071
FALSE	High	Master Protein	Q15021	Condensin complex subunit 1 [OS=Homo sapiens]	0	FALSE	18.901	2	2	8	2	1401	157.1	6.61	18.54	2	cell cycle OR cell proliferation;cell organization and biogenesis;other biological processes	cytosol;nucleus;other cell component	other molecular function	Pf12717, Pf12922	9918	NCAPD2	D3DUR4; hsa:9918; Q15021; Q8N6U3	ENSG00000010292		Condensation of Prometaphase Chromosomes	1	0	4.533	2.18	1.18272e-05	62.43	549287	3.0403e+06	67.84	72.24					2.44625e+06		2.39529e+06	2.52831e+06	774581	127859	549287	542579	3.0403e+06
FALSE	High	Master Protein	P23921	Ribonucleoside-diphosphate reductase large subunit [OS=Homo sapiens]	0	FALSE	72.84	23	13	33	13	792	90	7.15	52.38	13	cell organization and biogenesis;DNA metabolism;other metabolic processes;stress response;other biological processes	cytosol;mitochondrion	other molecular function	Pf00317, Pf02867, Pf03477	6240	RRM1	hsa:6240; P23921; Q9UNN2	ENSG00000167325	Fluoropyrimidine activity; Retinoblastoma gene in cancer; Pyrimidine metabolism	Interconversion of nucleotide di- and triphosphates	4	0	0.491	-1.02	1.23475e-05	36.25	2.02816e+07	8.6243e+06	6.13	12.55	1.67052e+07	1.8779e+07	2.06837e+07	5.57103e+06	8.10158e+06	5.14147e+06	5.77256e+06	6.96913e+06	1.91633e+07	2.02816e+07	2.16546e+07	8.12224e+06	1.05574e+07
FALSE	High	Master Protein	Q92504	Zinc transporter SLC39A7 [OS=Homo sapiens]	0	FALSE	5.231	3	1	1	1	469	50.1	6.87	0	1	transport;other biological processes	other membranes;ER/Golgi;nucleus	transporter activity	Pf02535	7922	SLC39A7	B0UXF6; hsa:7922; Q5STP8; Q92504; Q9UIQ0	ENSG00000112473; ENSG00000206288; ENSG00000224399; ENSG00000226614; ENSG00000227402; ENSG00000229802	Nuclear receptors meta-pathway; NRF2 pathway; Zinc homeostasis	Zinc influx into cells by the SLC39 gene family	4	0	8.754	3.13	1.35685e-05	89.12	42790.8	492655	59.9	62.47	30981.4	42790.8	95740.7	272930		494611	539964	25478.2	35150.3	42790.8	100235	374583	492655
FALSE	High	Master Protein	Q8ND71	GTPase IMAP family member 8 [OS=Homo sapiens]	0	FALSE	8.393	3	2	4	2	665	74.8	8.34	0	2	other biological processes	cytosol;mitochondrion;ER/Golgi	other molecular function	Pf04548	155038	GIMAP8	A0A090N8H2; hsa:155038; Q8ND71	ENSG00000171115			0	0	4.873	2.28	1.44338e-05	21.7	372479	1.81518e+06	20.46	6.05			355779	1457941	1.45196e+06	1.26507e+06	1.25329e+06	1.21922e+06	481737	324923	372479	2.00095e+06	1.80456e+06
FALSE	High	Master Protein	Q9P2T1	GMP reductase 2 [OS=Homo sapiens]	0	FALSE	12.537	12	3	7	3	348	37.9	7.23	12.33	3	other metabolic processes	cytosol;other cell component	other molecular function	Pf00478	51292	GMPR2	D3DS66; hsa:51292; Q567T0; Q6IAJ8; Q86T14; Q9P2T1	ENSG00000100938; ENSG00000284752		Purine salvage	1	0	0.385	-1.38	1.44338e-05	116.76	7.409e+06	3.53856e+06	9.33	8.8	6137779	8.34767e+06	7.0768e+06	2.12719e+06	2.43526e+06	2.4784e+06	1.91783e+06	2.02923e+06	6.9637e+06	8.34767e+06	7.409e+06	2.95361e+06	3.62566e+06
FALSE	High	Master Protein	Q96GG9	DCN1-like protein 1 [OS=Homo sapiens]	0	FALSE	13.567	12	3	14	3	259	30.1	5.34	15.1	3	protein metabolism;other metabolic processes;other biological processes	cytosol;nucleus;other cell component	other molecular function	Pf03556, Pf14555	54165	DCUN1D1	B2RB37; hsa:54165; Q7L3G9; Q8TEX7; Q96GG9; Q9H6M1; Q9HCT3	ENSG00000043093		Neddylation	1	0	2.642	1.4	1.66935e-05	108.08	3.43462e+06	6.20984e+06	8.48	5.21	2.66963e+06	3.12793e+06	3.27747e+06	4.13869e+06	5.20202e+06	4.22074e+06	4.20324e+06	4.63524e+06	3.43462e+06	3.27964e+06	3.85727e+06	5.68014e+06	6.4653e+06
FALSE	High	Master Protein	Q9C010	cAMP-dependent protein kinase inhibitor beta [OS=Homo sapiens]	0	FALSE	35.887	54	3	19	2	78	8.5	4.88	31.11	3	other biological processes	nucleus;other cell component	enzyme regulator activity	Pf02827	5570	PKIB	B2RCK2; hsa:5570; Q567T9; Q5T0Z7; Q9C010	ENSG00000135549	Myometrial relaxation and contraction pathways; Calcium regulation in cardiac cells		2	0	8.43	3.08	1.82097e-05	73.88	82309.3	526236	78.9	43.39	72547.2		104229	383428		641140	497233		82309.3	7926.01	109122	526236	348762
FALSE	High	Master Protein	P14780	Matrix metalloproteinase-9 [OS=Homo sapiens]	0	FALSE	72.913	19	11	35	11	707	78.4	6.06	71.5	11	cell organization and biogenesis;protein metabolism;other metabolic processes;stress response;developmental processes;signal transduction;other biological processes	non-structural extracellular;other cell component	other molecular function	Pf00040, Pf00045, Pf00413, Pf01471	4318	MMP9	B2R7V9; hsa:4318; P14780; Q3LR70; Q8N725; Q9H4Z1; Q9UCJ9; Q9UCL1; Q9UDK2	ENSG00000100985	Matrix metalloproteinases; Osteopontin signaling; Angiogenesis; TNF-related weak inducer of apoptosis (TWEAK) signaling pathway; AGE/RAGE pathway; Spinal cord injury; Mammary gland development pathway - Involution (Stage 4 of 4); Bladder cancer; IL1 and megakaryocytes in obesity; Photodynamic therapy-induced NF-kB survival signaling; Lung fibrosis; Epithelial to mesenchymal transition in colorect…	Collagen degradation; Assembly of collagen fibrils and other multimeric structures; Extra-nuclear estrogen signaling; Neutrophil degranulation; Signaling by SCF-KIT; Interleukin-4 and Interleukin-13 signaling; EPH-ephrin mediated repulsion of cells; Activation of Matrix Metalloproteinases	42	0	1.844	0.88	1.99443e-05	47.21	1.52293e+07	2.79067e+07	15.9	7.59	1.12327e+07	18771132	1.4408e+07	21473330	2.36088e+07	1.83516e+07	1.64854e+07	19845300	1.42365e+07	1.91094e+07	1.52293e+07	2.99863e+07	2.93421e+07
FALSE	Medium	Master Protein	P63272	Transcription elongation factor SPT4 [OS=Homo sapiens]	0.023	FALSE	1.816	8	1	2	1	117	13.2	8.06	0	1	cell organization and biogenesis;RNA metabolism OR transcription;other metabolic processes;other biological processes	nucleus	other molecular function	Pf06093	6827	SUPT4H1	B2R4X8; D3DTZ4; hsa:6827; P63272; Q16550; Q62387; Q6ZP89	ENSG00000213246	Initiation of transcription and translation elongation at the HIV-1 LTR	Formation of RNA Pol II elongation complex ; Formation of the Early Elongation Complex; Formation of HIV elongation complex in the absence of HIV Tat; Formation of the HIV-1 Early Elongation Complex; Formation of HIV-1 elongation complex containing HIV-1 Tat; Pausing and recovery of Tat-mediated HIV elongation; Abortive elongation of HIV-1 transcript in the absence of Tat; Tat-mediated HIV elonga…	16	0	4.336	2.12	2.06413e-05	102.54	488432	2.11803e+06	102.93	21.2		1.98268e+06		1.34821e+06	1.54222e+06	2.06875e+06	1.43363e+06	1.9088e+06	257965	1.98268e+06	488432	1.85035e+06	1.91674e+06
FALSE	High	Master Protein	O75298	Reticulon-2 [OS=Homo sapiens]	0	FALSE	6.379	3	1	1	1	545	59.2	5.31	2.98	1	other metabolic processes;transport;other biological processes	plasma membrane;other membranes;cytosol;cytoskeleton;ER/Golgi;other cell component		Pf02453	6253	RTN2	hsa:6253; O60509; O75298; Q7RTM6; Q7RTN1; Q7RTN2	ENSG00000125744			0	0	3.936	1.98	2.23089e-05	27.33	627634	2.47014e+06	38.93	14.05				1.7998e+06	1.81453e+06	1.42638e+06	2.00981e+06	1.77873e+06	627634	702404	303573	2.47014e+06	2.25518e+06
FALSE	High	Master Protein	Q96EY8	Corrinoid adenosyltransferase MMAB [OS=Homo sapiens]	0	FALSE	24.016	21	3	9	3	250	27.4	8.6	10.33	3	other metabolic processes	mitochondrion	other molecular function	Pf01923	326625	MMAB	C5HU05; hsa:326625; Q96EY8; Q9BSH0	ENSG00000139428	Vitamin B12 metabolism	Cobalamin (Cbl) metabolism; Defective MMAB causes MMA, cblB type	3	0	3.957	1.98	2.23089e-05	47.39	911923	3.66789e+06	31.05	9.23			160255	2672519	2491672	2.62489e+06	2.33132e+06	2.51393e+06	911923	500960	929207	3.66789e+06	3.49726e+06
FALSE	High	Master Protein	Q9Y639	Neuroplastin [OS=Homo sapiens]	0	FALSE	12.1	6	2	7	2	398	44.4	7.99	7.56	2	cell adhesion;cell-cell signaling;cell organization and biogenesis;developmental processes;other biological processes	plasma membrane;other membranes;other cell component	signal transduction activity or receptor binding;other molecular function	Pf13927	27020	NPTN	B2RAL7; B7Z4D3; B7ZLL2; hsa:27020; Q17R52; Q59EJ9; Q6NVX7; Q9Y639; Q9Y640	ENSG00000156642		GABA receptor activation	1	0	2.677	1.42	2.23089e-05	43.34	2.39617e+06	6.41498e+06	10.43	34.26	2273409	2.09281e+06	2288733	5.06878e+06	3.15166e+06	4.47086e+06	5611483	2.63264e+06	2.57933e+06	2.09281e+06	2.39617e+06	6.95664e+06	3.91702e+06
FALSE	High	Master Protein	P80217	Interferon-induced 35 kDa protein [OS=Homo sapiens]	0	FALSE	18.602	15	5	16	5	286	31.5	6.09	21.89	5	stress response;other biological processes	non-structural extracellular;other membranes;cytosol;nucleus;other cell component	other molecular function	Pf07292, Pf07334	3430	IFI35	C9JGX1; hsa:3430; P80217; Q92984; Q99537; Q9BV98	ENSG00000068079	Immune response to tuberculosis	Interferon alpha/beta signaling	2	0	1.811	0.86	2.23568e-05	81.11	1.42835e+07	2.2709e+07	30.34	15.57	7261007	1.38417e+07	1.47885e+07	1.2435e+07	17891651	16122507	13616357	1.8823e+07	8.50989e+06	1.42835e+07	1.59974e+07	1.71101e+07	2.2709e+07
FALSE	High	Master Protein	P09601	Heme oxygenase 1 [OS=Homo sapiens]	0	FALSE	69.132	33	7	49	7	288	32.8	8.25	97.28	7	cell cycle OR cell proliferation;other metabolic processes;stress response;developmental processes;signal transduction;other biological processes	non-structural extracellular;plasma membrane;other membranes;cytosol;mitochondrion;ER/Golgi;nucleus;other cell component	other molecular function	Pf01126	3162	HMOX1	hsa:3162; P09601	ENSG00000100292	Nuclear receptors meta-pathway; NRF2 pathway; Transcriptional activation by NRF2 in response to phytochemicals; Overview of nanoparticle effects; Photodynamic therapy-induced NFE2L2 (NRF2) survival signaling; Lung fibrosis; Oxidative stress response; Ferroptosis; NRF2-ARE regulation; IL-10 anti-inflammatory signaling pathway ; IL-18 signaling pathway; CAMKK2 pathway; Opioid receptor pathways; Ant…	Heme signaling; Insertion of tail-anchored proteins into the endoplasmic reticulum membrane; Interleukin-4 and Interleukin-13 signaling; Regulation of HMOX1 expression and activity; NFE2L2 regulating anti-oxidant/detoxification enzymes; The NLRP3 inflammasome; Purinergic signaling in leishmaniasis infection; Iron uptake and transport; Heme degradation	25	0	1.588	0.67	2.44466e-05	57.45	4.39977e+07	6.31268e+07	22.93	14.58	2.69756e+07	4.93243e+07	4.15858e+07	4.59626e+07	4.90443e+07	3.09066e+07	4.33976e+07	4.77822e+07	3.08814e+07	4.93243e+07	4.39977e+07	6.31268e+07	6.09545e+07
FALSE	High	Master Protein	O15400	Syntaxin-7 [OS=Homo sapiens]	0	FALSE	18.887	15	3	20	3	261	29.8	5.55	49.17	3	cell organization and biogenesis;transport;other biological processes	plasma membrane;other membranes;ER/Golgi;other cytoplasmic organelle;other cell component	other molecular function	Pf05739, Pf14523	8417	STX7	E1P579; hsa:8417; O15400; Q5SZW2; Q96ES9	ENSG00000079950			0	0	4.179	2.06	2.89801e-05	110.77	719048	3.00494e+06	118.38	15.57		2.84324e+06		2.18948e+06	2.78003e+06	1.90089e+06	2666058	2.05662e+06	91902	2.84324e+06	719048	3.00494e+06	3.45514e+06
FALSE	High	Master Protein	P53701	Holocytochrome c-type synthase [OS=Homo sapiens]	0	FALSE	6.713	6	2	4	2	268	30.6	6.68	5.3	2	cell organization and biogenesis;protein metabolism;other metabolic processes;other biological processes	other membranes;cytosol;mitochondrion	other molecular function	Pf01265	3052	HCCS	B3KUS1; hsa:3052; P53701; Q502X8	ENSG00000004961			0	0	0.19	-2.39	3.31011e-05	22.76	1.54678e+06	289686	7.14	39.03	1.2712e+06	1.54678e+06	1.58905e+06				225076	208575	1.44225e+06	1.54678e+06	1.66364e+06	274623	142239
FALSE	High	Master Protein	P78324	Tyrosine-protein phosphatase non-receptor type substrate 1 [OS=Homo sapiens]	0	FALSE	68.279	16	5	40	5	504	54.9	6.98	101.17	5	cell adhesion;stress response;other biological processes	plasma membrane;other membranes;other cell component	enzyme regulator activity;other molecular function	Pf07654, Pf07686	140885	SIRPA	A2A2E1; A8K411; B2R6C3; hsa:140885; O00683; O43799; P78324; Q8N517; Q8TAL8; Q9H0Z2; Q9UDX2; Q9UIJ6; Q9Y4U9	ENSG00000198053	Prolactin signaling pathway; Brain-derived neurotrophic factor (BDNF) signaling pathway; Cardiac progenitor differentiation; Male infertility	Neutrophil degranulation; Cell surface interactions at the vascular wall; Signal regulatory protein family interactions	7	0	1.807	0.85	3.46664e-05	40.87	1.66844e+07	2.58213e+07	15.16	10.98	1.72103e+07	1.61238e+07	1.37721e+07	1.56771e+07	2.0776e+07	1.72054e+07	1.82479e+07	2.09536e+07	1.95262e+07	1.66844e+07	1.44186e+07	2.1516e+07	2.58213e+07
FALSE	High	Master Protein	Q9P035	Very-long-chain (3R)-3-hydroxyacyl-CoA dehydratase 3 [OS=Homo sapiens]	0	FALSE	18.764	12	4	10	4	362	43.1	8.94	22.51	4	other metabolic processes;stress response;signal transduction;other biological processes	other membranes;ER/Golgi;nucleus	enzyme regulator activity;other molecular function	Pf04387	51495	HACD3	A0PJA1; B4DRF4; hsa:51495; Q280Z3; Q6PD63; Q8IUI5; Q8NC86; Q8NCB1; Q96T12; Q9NQA7; Q9P035	ENSG00000074696		Synthesis of very long-chain fatty acyl-CoAs	1	0	0.35	-1.51	3.55149e-05	86.56	5.8273e+06	3.43234e+06	18.76	37.01	5.13616e+06	7.2584e+06	4316627	1.94784e+06	2.20801e+06	2.59676e+06	419576	1.99407e+06	5.8273e+06	7.2584e+06	5.02285e+06	3.3767e+06	3.43234e+06
FALSE	High	Master Protein	Q9UBV2	Protein sel-1 homolog 1 [OS=Homo sapiens]	0	FALSE	33.53	9	4	15	4	794	88.7	5.39	23.98	4	protein metabolism;other metabolic processes;stress response;transport;signal transduction;other biological processes	other membranes;ER/Golgi		Pf00040, Pf08238	6400	SEL1L	hsa:6400; Q6UWT6; Q9P1T9; Q9UBV2; Q9UHK7	ENSG00000071537	Familial hyperlipidemia type 1; Familial hyperlipidemia type 4; Familial hyperlipidemia type 5	ABC-family proteins mediated transport; Hedgehog ligand biogenesis; Hh mutants are degraded by ERAD; Defective CFTR causes cystic fibrosis; ER Quality Control Compartment (ERQC); Pre-NOTCH Processing in Golgi	9	0	0.21	-2.25	3.62401e-05	61.92	1.98095e+06	415283	20.92	58.42	2.43992e+06	1.98095e+06	1.85392e+06						2.76825e+06	1.98095e+06	1.94094e+06	407928	415283
FALSE	High	Master Protein	Q9UNN5	FAS-associated factor 1 [OS=Homo sapiens]	0	FALSE	8.038	3	2	5	2	650	73.9	4.88	1.74	2	protein metabolism;other metabolic processes;stress response;other biological processes	plasma membrane;other membranes;cytosol;ER/Golgi;nucleus;other cell component	enzyme regulator activity;other molecular function	Pf00789, Pf14555	11124	FAF1	hsa:11124; Q549F0; Q9UF34; Q9UNN5; Q9UNT3; Q9Y2Z3	ENSG00000185104	Retinoblastoma gene in cancer; Fas ligand pathway and stress induction of heat shock proteins; VEGFA-VEGFR2 signaling		3	0	0.332	-1.59	3.64784e-05	178.97	5.28326e+06	2.61431e+06	14.28	19.96	4304662	6.70412e+06	5.00389e+06	1.49863e+06	1.80916e+06	990452	1709994	1.57604e+06	5.28326e+06	6.70412e+06	5.27761e+06	2.72707e+06	2.28823e+06
FALSE	High	Master Protein	Q30154	HLA class II histocompatibility antigen, DR beta 5 chain [OS=Homo sapiens]	0	FALSE	20.839	15	3	14	2	266	30	6.93	17.3	3	cell organization and biogenesis;other biological processes	plasma membrane;other membranes;ER/Golgi;other cytoplasmic organelle	other molecular function	Pf00969, Pf07654	3127	HLA-DRB5	B2RBV6; C7C4X3; hsa:3127; O00157; O00283; O46700; Q29703; Q29787; Q29788; Q30126; Q30150; Q30154; Q30199; Q6SJR2; Q7M2H9; Q8HWS7; Q8WLR5; Q9MY54; Q9XRX6	ENSG00000198502	Allograft rejection; Ebola virus infection in host; Pathogenesis of SARS-CoV-2 mediated by nsp9-nsp10 complex; Network map of SARS-CoV-2 signaling pathway	MHC class II antigen presentation; Downstream TCR signaling; Phosphorylation of CD3 and TCR zeta chains; Translocation of ZAP-70 to Immunological synapse; Generation of second messenger molecules; PD-1 signaling; Interferon gamma signaling	11	0	1.9	0.93	3.8088e-05	82.83	9.40258e+06	1.31746e+07	11.31	11.63	9.03065e+06	9381955	7044985	9.59935e+06	1.08601e+07	8747058	8.53683e+06	11805037	1.02458e+07	9.40258e+06	8.16119e+06	1.31746e+07	1.34974e+07
FALSE	High	Master Protein	O75934	Pre-mRNA-splicing factor SPF27 [OS=Homo sapiens]	0	FALSE	12.305	11	2	5	2	225	26.1	5.66	7.4	2	RNA metabolism OR transcription;other metabolic processes	cytoskeleton;nucleus;other cell component		Pf05700	10286	BCAS2	hsa:10286; O75934; Q6FGS0	ENSG00000116752		mRNA Splicing - Major Pathway	1	0	0.388	-1.37	3.83125e-05	103.33	6.98732e+06	3.26364e+06	10.86	8.95	6.37973e+06	5.87128e+06	6.67403e+06	1.86501e+06	2.13221e+06	1.42556e+06	1.8665e+06	2.59425e+06	7.23821e+06	5.87128e+06	6.98732e+06	3.26364e+06	3.06191e+06
FALSE	High	Master Protein	Q7Z2W9	39S ribosomal protein L21, mitochondrial [OS=Homo sapiens]	0.001	FALSE	4.191	5	1	6	1	205	22.8	9.89	1.74	1	protein metabolism;other metabolic processes	other membranes;mitochondrion;translational apparatus	other molecular function	Pf00829	219927	MRPL21	A6NKU0; C9JPR2; hsa:219927; Q7Z2W9	ENSG00000197345		Mitochondrial translation initiation; Mitochondrial translation elongation; Mitochondrial translation termination	3	0	3.836	1.94	4.28458e-05	115.8	547169	2.3244e+06	125.12	49.01			2.64331e+06	1.9572e+06		1.46283e+06	1.57331e+06	1.9007e+06	547169	105647	2.76739e+06	2.68616e+06	300856
FALSE	High	Master Protein	Q5EBM0	UMP-CMP kinase 2, mitochondrial [OS=Homo sapiens]	0	FALSE	24.123	14	5	14	5	449	49.4	7.01	17.99	5	other metabolic processes;other biological processes	mitochondrion;nucleus;other cell component	kinase activity;other molecular function	Pf02223	129607	CMPK2	A2RUB0; A5D8T2; B7ZM18; hsa:129607; Q5EBM0; Q6ZRU2; Q96AL8	ENSG00000134326	Pyrimidine metabolism		1	0	3.752	1.91	4.43425e-05	15.37	1.11381e+06	4.09032e+06	10.59	10.49	866320	1.21612e+06	1.06387e+06	3122707	3.2911e+06	2.61108e+06	2496487	3.41623e+06	982895	1.21612e+06	1.11381e+06	4.28575e+06	4.09032e+06
FALSE	High	Master Protein	Q9BYK8	Helicase with zinc finger domain 2 [OS=Homo sapiens]	0	FALSE	32.051	4	5	13	5	2649	294.5	7.49	19.64	5	other biological processes	cytosol;nucleus;other cell component	nucleic acid binding activity;other molecular function	Pf00773, Pf13086, Pf13087	85441	HELZ2	hsa:85441; Q3C2G2; Q4VXQ1; Q8TEF3; Q96ND3; Q9BYK8; Q9C094	ENSG00000130589		Heme signaling; Cytoprotection by HMOX1; Activation of gene expression by SREBF (SREBP); PPARA activates gene expression; Transcriptional regulation of white adipocyte differentiation; BMAL1:CLOCK,NPAS2 activates circadian gene expression; Transcriptional activation of mitochondrial biogenesis; RORA activates gene expression	10	0	4.735	2.24	4.94706e-05	23.94	322538	1.52708e+06	59.6	3.55				1.07397e+06	1.22599e+06	1.13227e+06	1.04436e+06	1099505	322538	277703	769978	1.47397e+06	1.52371e+06
FALSE	High	Master Protein	Q14116	Interleukin-18 [OS=Homo sapiens]	0.002	FALSE	3.501	5	1	5	1	193	22.3	4.67	4.38	1	cell-cell signaling;cell cycle OR cell proliferation;stress response;developmental processes;signal transduction;other biological processes	non-structural extracellular;cytosol	signal transduction activity or receptor binding	Pf00340	3606	IL18	hsa:3606; O75599; Q14116; Q6FGY3; Q6WWJ7	ENSG00000150782	Nucleotide-binding oligomerization domain (NOD) pathway; Corticotropin-releasing hormone signaling pathway; IL1 and megakaryocytes in obesity; Development and heterogeneity of the ILC family; TYROBP causal network in microglia; Cytosolic DNA-sensing pathway; IL-18 signaling pathway; Overview of proinflammatory and profibrotic mediators; Hypertrophy model; Inflammatory bowel disease signaling	Interleukin-10 signaling; Interleukin-4 and Interleukin-13 signaling; Purinergic signaling in leishmaniasis infection; Pyroptosis; Interleukin-18 signaling; Interleukin-1 processing	16	0	0.21	-2.25	5.76572e-05	77.67	1.96963e+06	317960	60.99	91.28	380166	1973652	1.88132e+06					298976	431322	1973652	1.96963e+06	63959.4	317960
FALSE	High	Master Protein	O00115	Deoxyribonuclease-2-alpha [OS=Homo sapiens]	0	FALSE	27.997	15	5	54	5	360	39.6	8.05	88.29	5	cell organization and biogenesis;DNA metabolism;other metabolic processes;other biological processes	other cytoplasmic organelle	nucleic acid binding activity;other molecular function	Pf03265	1777	DNASE2	B2RD06; B7Z4K6; hsa:1777; O00115; O43910	ENSG00000105612		Lysosome Vesicle Biogenesis	1	0	0.606	-0.72	6.08788e-05	26.64	6.61505e+07	3.76559e+07	9.85	9.05	5.58221e+07	7.61816e+07	6.31845e+07	2.69164e+07	3.28715e+07	2.6244e+07	2.17329e+07	2.86661e+07	6.33338e+07	7.61816e+07	6.61505e+07	3.69413e+07	4.08542e+07
FALSE	High	Master Protein	Q01581	Hydroxymethylglutaryl-CoA synthase, cytoplasmic [OS=Homo sapiens]	0	FALSE	50.023	18	8	33	8	520	57.3	5.41	62.74	8	other metabolic processes	cytosol;other cell component	other molecular function	Pf01154, Pf08540	3157	HMGCS1	B2RDL8; hsa:3157; Q01581	ENSG00000112972	Cholesterol biosynthesis pathway; Sterol regulatory element-binding proteins (SREBP) signaling; SREBF and miR33 in cholesterol and lipid homeostasis; Mevalonate pathway; Cholesterol metabolism with Bloch and Kandutsch-Russell pathways; Endochondral ossification; Endochondral ossification with skeletal dysplasias; Cholesterol synthesis disorders; Cholesterol metabolism; Enterocyte cholesterol meta…	PPARA activates gene expression; Activation of gene expression by SREBF (SREBP); Cholesterol biosynthesis	13	0	1.809	0.86	6.38874e-05	28.89	1.79372e+07	2.92747e+07	18.02	17.27	1.55034e+07	18391397	1.21699e+07	21071310	1.85799e+07	2.02978e+07	2.27412e+07	2.73439e+07	1.79372e+07	1.88807e+07	1.32626e+07	2.92747e+07	2.38346e+07
FALSE	High	Master Protein	Q8WWY3	U4/U6 small nuclear ribonucleoprotein Prp31 [OS=Homo sapiens]	0	FALSE	13.784	6	2	7	2	499	55.4	5.78	13.17	2	cell organization and biogenesis;RNA metabolism OR transcription;other metabolic processes;other biological processes	nucleus	nucleic acid binding activity;other molecular function	Pf01798, Pf09785	26121	PRPF31	E7ESA8; F1T0A4; F1T0A5; hsa:26121; Q17RB4; Q8N7F9; Q8WWY3; Q9H271; Q9Y439	ENSG00000105618; ENSG00000274144; ENSG00000274651; ENSG00000274894; ENSG00000275117; ENSG00000275885; ENSG00000276421; ENSG00000277154; ENSG00000277707; ENSG00000277953		mRNA Splicing - Major Pathway	1	0	2.62	1.39	6.3995e-05	91.92	2.49381e+06	5.89508e+06	55.29	11.65	1.97531e+06	3.37067e+06		4865399	5.75366e+06	4.0655e+06	3.6229e+06	4.24448e+06	2.49381e+06	4.14635e+06	1.24828e+06	6.67751e+06	7.15091e+06
FALSE	High	Master Protein	Q03518	Antigen peptide transporter 1 [OS=Homo sapiens]	0	FALSE	61.255	18	8	49	8	748	80.9	7.31	155.17	8	stress response;transport;other biological processes	other membranes;cytoskeleton;ER/Golgi	signal transduction activity or receptor binding;transporter activity;other molecular function	Pf00005, Pf00664	6890	TAP1	hsa:6890; Q03518; Q16149; Q96CP4	ENSG00000168394; ENSG00000206297; ENSG00000224212; ENSG00000226173; ENSG00000227816; ENSG00000230705; ENSG00000232367	MECP2 and associated Rett syndrome; Immune response to tuberculosis; Type II interferon signaling	ER-Phagosome pathway; Antigen Presentation: Folding, assembly and peptide loading of class I MHC	5	0	1.804	0.85	7.53095e-05	57.87	1.72898e+07	2.70161e+07	31.83	23.44	1.50885e+07	1.90651e+07	8.5626e+06	22168313	2.63241e+07	1.19539e+07	1.52922e+07	1.94517e+07	1.72898e+07	1.95701e+07	1.00397e+07	3.04249e+07	3.27168e+07
FALSE	High	Master Protein	P21757	Macrophage scavenger receptor types I and II [OS=Homo sapiens]	0.001	FALSE	4.027	2	1	1	1	451	49.7	5.91	1.91	1	cell organization and biogenesis;transport;other biological processes	non-structural extracellular;plasma membrane;other membranes;cytosol;other cell component	other molecular function	Pf00530, Pf01391, Pf03523	4481	MSR1	D3DSP3; hsa:4481; O60505; P21757; P21759; Q45F10	ENSG00000038945	AGE/RAGE pathway	Scavenging by Class A Receptors	2	0	1.468	0.55	8.06228e-05	57.75	9.92799e+07	1.45698e+08	76.37	23.4	118225864	12539977	94828512	110760632	71566000	109088992	98618480	76368208	1.34135e+08	12539977	9.92799e+07	1.52013e+08	8.89454e+07
FALSE	High	Master Protein	Q16851-2	Isoform 2 of UTP--glucose-1-phosphate uridylyltransferase [OS=Homo sapiens]	0	FALSE	66.662	27	12	91	1	497	55.6	7.88	174.93	12						UGP2	Q16851-2				0	0	6.424	2.68	8.18622e-05	133.06	589124	460042	80.58	110.77	519252				370153		2.60571e+06	2.90932e+06	589124	605323	28484.1	387949	460042
FALSE	High	Master Protein	Q15080	Neutrophil cytosol factor 4 [OS=Homo sapiens]	0	FALSE	34.249	23	7	21	7	339	39	6.83	20.42	7	other metabolic processes;transport	plasma membrane;other membranes;cytosol;other cytoplasmic organelle	enzyme regulator activity;other molecular function	Pf00018, Pf00564, Pf00787	4689	NCF4	A8K4F9; hsa:4689; O60808; Q15080; Q86U56; Q9BU98; Q9NP45	ENSG00000100365	Microglia pathogen phagocytosis pathway; Urotensin-II-mediated signaling pathway; Genetic causes of porto-sinusoidal vascular disease	RAC1 GTPase cycle; RAC2 GTPase cycle; RAC3 GTPase cycle; Detoxification of Reactive Oxygen Species; VEGFA-VEGFR2 Pathway; ROS and RNS production in phagocytes; Cross-presentation of particulate exogenous antigens (phagosomes); RHO GTPases Activate NADPH Oxidases	11	0	0.516	-0.96	8.49277e-05	84.2	1.60319e+07	8.83995e+06	14.43	5.54	1.18874e+07	18856279	1.48036e+07	5.51086e+06	6.33837e+06	5.7208e+06	4.75369e+06	6.1912e+06	1.41693e+07	18856279	1.60319e+07	8.52549e+06	8.83995e+06
FALSE	High	Master Protein	Q03519	Antigen peptide transporter 2 [OS=Homo sapiens]	0	FALSE	33.82	15	8	30	8	686	75.6	8.02	35.33	8	transport;other biological processes	other membranes;ER/Golgi;nucleus	signal transduction activity or receptor binding;transporter activity;other molecular function	Pf00005, Pf00664	6891	TAP2	B0V2J8; hsa:6891; O95410; Q03519; Q53FI6; Q5HY71; Q96PT8; Q9UQ83	ENSG00000204267; ENSG00000206235; ENSG00000206299; ENSG00000223481; ENSG00000225967; ENSG00000228582; ENSG00000232326; ENSG00000237599		ER-Phagosome pathway; Antigen Presentation: Folding, assembly and peptide loading of class I MHC	2	0	1.755	0.81	9.04883e-05	36.6	1.36612e+07	2.58231e+07	12.59	10.19	1.19002e+07	9.63395e+06	1.17053e+07	2.13908e+07	1.91289e+07	1.75396e+07	1.95902e+07	1.79933e+07	1.38553e+07	1.09668e+07	1.36612e+07	3.01993e+07	2.37743e+07
FALSE	High	Master Protein	P12109	Collagen alpha-1(VI) chain [OS=Homo sapiens]	0	FALSE	29.436	6	5	10	5	1028	108.5	5.43	14.69	5	cell adhesion;developmental processes;other biological processes	non-structural extracellular;plasma membrane;other membranes;ER/Golgi;other cell component	extracellular structural activity;other molecular function	Pf00092, Pf01391	1291	COL6A1	hsa:1291; O00117; O00118; P12109; Q14040; Q14041; Q16258; Q7Z645; Q9BSA8	ENSG00000142156	miRNA targets in ECM and membrane receptors; PI3K-Akt signaling pathway	Collagen degradation; Signaling by PDGF; Assembly of collagen fibrils and other multimeric structures; Integrin cell surface interactions; ECM proteoglycans; NCAM1 interactions; Collagen chain trimerization	10	0	1.916	0.94	9.47592e-05	48.25	4.8112e+06	1.34087e+07	3.79	20.26	4.39388e+06	4.8112e+06	4.41422e+06	9.76991e+06	6.50663e+06	1.10952e+07	9.00257e+06	1.03655e+07	4.98514e+06	4.8112e+06	4.62143e+06	1.34087e+07	8.77787e+06
FALSE	High	Master Protein	Q14257	Reticulocalbin-2 [OS=Homo sapiens]	0	FALSE	35.624	20	5	17	5	317	36.9	4.4	37.91	5		ER/Golgi;nucleus	other molecular function	Pf13202	5955	RCN2	A8MTG6; F8WCY5; hsa:5955; Q14257; Q53XN8	ENSG00000117906			0	0	2.942	1.56	9.69329e-05	94.68	2.13338e+06	4.79682e+06	9.63	14.97	1688394	1.87517e+06	1.67782e+06	3.58659e+06	3.6574e+06	4.25188e+06	2.80354e+06	3.45373e+06	2.13338e+06	1.92043e+06	2.3303e+06	4.92241e+06	4.54558e+06
FALSE	High	Master Protein	Q7Z3D6	D-glutamate cyclase, mitochondrial [OS=Homo sapiens]	0	FALSE	32.024	11	5	20	5	616	66.4	6.79	34.52	5	other metabolic processes	mitochondrion	other molecular function	Pf07286, Pf14336	80017	DGLUCY	B3KUI7; hsa:80017; Q7Z3D6; Q86SW3; Q86SX8; Q86SX9; Q86T08; Q86TV5; Q96GW5; Q9H7G0; Q9H8Y9; Q9H9W6	ENSG00000133943			0	0	2.935	1.55	9.69329e-05	72.11	2.67875e+06	4.50414e+06	43.13	16.44	3.17397e+06	2.45985e+06		2.57689e+06	3.81136e+06	3.92848e+06	2.99913e+06	3.243e+06	3.60107e+06	2.67875e+06	1.40171e+06	3.53665e+06	4.73692e+06
FALSE	High	Master Protein	P48681	Nestin [OS=Homo sapiens]	0.005	FALSE	2.666	1	1	1	1	1621	177.3	4.36	0	1	cell cycle OR cell proliferation;cell organization and biogenesis;developmental processes;other biological processes	cytoskeleton;other cell component	signal transduction activity or receptor binding;other molecular function	Pf00038	10763	NES	hsa:10763; O00552; P48681; Q3LIF5; Q5SYZ6	ENSG00000132688			0	0	7.296	2.87	0.000105612	110.47	91941.3	670803	98.83	68.9				449926		1.54086e+06	454045	1.41566e+06	91941.3	332080	44251.8	617501	506551
FALSE	High	Master Protein	Q9UHW9	Solute carrier family 12 member 6 [OS=Homo sapiens]	0	FALSE	7.333	3	3	6	3	1150	127.5	7.08	0	3	cell-cell signaling;cell organization and biogenesis;stress response;transport;developmental processes;other biological processes	plasma membrane;other membranes;other cell component	transporter activity;other molecular function	Pf00324, Pf03522	9990	SLC12A6	A0AV76; hsa:9990; Q2VI00; Q7Z2E7; Q7Z4G5; Q8TDD4; Q9UFR2; Q9UHW9; Q9Y642; Q9Y665	ENSG00000140199		Cation-coupled Chloride cotransporters; Defective SLC12A6 causes agenesis of the corpus callosum, with peripheral neuropathy (ACCPN)	2	0	4.437	2.15	0.000111952	82.72	338275	1.50102e+06	87.79	9.5	298155			1.11439e+06	1270959	1.04613e+06	830030	1.02878e+06	338275	79588.2	765177	1.52945e+06	1.5796e+06
FALSE	High	Master Protein	Q9UIA0	Cytohesin-4 [OS=Homo sapiens]	0	FALSE	19.545	12	5	13	4	394	45.6	6.47	18.81	5	other biological processes	plasma membrane;other membranes;cytosol;cytoskeleton;ER/Golgi;other cell component	enzyme regulator activity;other molecular function	Pf00169, Pf01369	27128	CYTH4	hsa:27128; Q5R3F9; Q9UGT6; Q9UIA0	ENSG00000100055	2q37 copy number variation syndrome	Intra-Golgi traffic	2	1	0.508	-0.98	0.000111952	26.31	1.30199e+07	6.97597e+06	4.96	5.05	1.14757e+07	1.20738e+07	1.2684e+07	4744059	4848243	4.9765e+06	4412460	5.02273e+06	1.30199e+07	1.20738e+07	1.32794e+07	6.82007e+06	6.42336e+06
FALSE	High	Master Protein	P01911	HLA class II histocompatibility antigen, DRB1 beta chain [OS=Homo sapiens]	0	FALSE	22.87	15	3	10	2	266	29.9	7.74	11.97	3	cell organization and biogenesis;stress response;signal transduction;other biological processes	plasma membrane;other membranes;cytoskeleton;ER/Golgi;other cytoplasmic organelle;other cell component	signal transduction activity or receptor binding;cytoskeletal activity;other molecular function	Pf00969, Pf07654	3123	HLA-DRB1	A0MWF2; A0N0W1; A2ICT1; A2TGX3; A4F5N0; A4ZXA5; A4ZXA6; A4ZY86; A5H000; A5HKN8; A7DZP9; A7LA26; A7UHG2; A7X5B1; A7X5B7; A7X5E0; A7X5E6; A7X5H8; A7X5J4; A7X5K7; A8K098; A8YQE9; A9JPG0; B0BK85; B0LUZ6; B0UYW1; B1GWE7; B2CR03; B2LVF9; B2NJ29; B2ZCY1; B3VTP8; B3VTQ3; B5A8Y2; B5A8Y3; B5B8U0; B5B9V5; B5B9V6; B5LZ25; B5QSK8; B6VCX2; B6VEL9; B7UDB2; B9VRA4; B9X248; C0LAB5; hsa:3123; O02876; O02930; O1958…	ENSG00000196126	Allograft rejection; Vitamin D receptor pathway; Ebola virus infection in host; Cancer immunotherapy by PD-1 blockade; Pathogenesis of SARS-CoV-2 mediated by nsp9-nsp10 complex; Genes associated with the development of rheumatoid arthritis; Network map of SARS-CoV-2 signaling pathway; Cell interactions of the pancreatic cancer microenvironment; Cytokines and inflammatory response; Primary ovarian…	Downstream TCR signaling; Phosphorylation of CD3 and TCR zeta chains; Translocation of ZAP-70 to Immunological synapse; Generation of second messenger molecules; PD-1 signaling; MHC class II antigen presentation; Interferon gamma signaling	17	1	2.486	1.31	0.000116696	66.58	2.71321e+06	6.59274e+06	10.07	27.78	2.20481e+06	1.57724e+06	2.50753e+06	4.55271e+06	5.05687e+06	4.06046e+06	5.66869e+06	8.2884e+06	2.71321e+06	2.34987e+06	2.86861e+06	6.59274e+06	6.56535e+06
FALSE	High	Master Protein	P12314	High affinity immunoglobulin gamma Fc receptor I [OS=Homo sapiens]	0	FALSE	5.596	3	1	6	1	374	42.6	7.97	0	1	cell organization and biogenesis;stress response;transport;signal transduction;other biological processes	plasma membrane;other membranes;other cytoplasmic organelle	other molecular function	Pf00047, Pf13895, Pf13927	2209	FCGR1A	hsa:2209; P12314; P12315; Q5QNW7; Q92495; Q92663	ENSG00000150337	Microglia pathogen phagocytosis pathway	Immunoregulatory interactions between a Lymphoid and a non-Lymphoid cell; FCGR activation; Regulation of actin dynamics for phagocytic cup formation; Role of phospholipids in phagocytosis; FCGR3A-mediated IL10 synthesis; Cross-presentation of soluble exogenous antigens (endosomes); Interferon gamma signaling	8	0	0.309	-1.7	0.000118718	19.22	4.59284e+06	1.41715e+06	8.41	31.43	4.04811e+06	4682014	3.81828e+06	1.03257e+06	1096780		1.23093e+06	1.03639e+06	4.59284e+06	4682014	3.99751e+06	1.41715e+06	1.36313e+06
FALSE	High	Master Protein	Q12882	Dihydropyrimidine dehydrogenase [NADP(+)] [OS=Homo sapiens]	0	FALSE	21.708	7	6	12	6	1025	111.3	7.05	3.61	6	other metabolic processes	cytosol;other cell component	other molecular function	Pf01180, Pf07992, Pf14691, Pf14697	1806	DPYD	A2RRQ2; A2RRQ3; A8K5A2; A8MWG9; B1AN21; E9PFN1; hsa:1806; Q12882; Q16694; Q16761; Q32NB0; Q96HL6; Q96TH1	ENSG00000188641	Fluoropyrimidine activity; TYROBP causal network in microglia; Pyrimidine metabolism	Pyrimidine catabolism	4	0	0.44	-1.19	0.000125959	72.03	9.45634e+06	2.7736e+06	14.05	33.76	8.80753e+06	9.45634e+06	7.00282e+06	2.51842e+06	1.57869e+06	981800	1.34336e+06	2.95876e+06	9.9927e+06	9.45634e+06	7.5822e+06	4.31475e+06	2.7736e+06
FALSE	High	Master Protein	Q9H477	Ribokinase [OS=Homo sapiens]	0	FALSE	7.305	6	2	4	2	322	34.1	5.05	3.76	2	other metabolic processes	cytosol;nucleus	kinase activity;other molecular function	Pf00294	64080	RBKS	A9UK04; B4DV96; hsa:64080; Q9H477	ENSG00000171174		Pentose phosphate pathway	1	0	4.333	2.12	0.000137847	20.83	366485	1.49614e+06	65.45	8.63				994407	1328740	952478	1012689	1.14328e+06	366485	65516.7	372309	1.36477e+06	1.65142e+06
FALSE	High	Master Protein	Q14956	Transmembrane glycoprotein NMB [OS=Homo sapiens]	0	FALSE	15.965	5	3	20	3	572	63.9	6.64	18.57	3	cell adhesion;cell-cell signaling;signal transduction;other biological processes	plasma membrane;other membranes;other cytoplasmic organelle	signal transduction activity or receptor binding;other molecular function	Pf00801, Pf20433	10457	GPNMB	A4D155; hsa:10457; Q14956; Q6UVX1; Q8N1A1	ENSG00000136235		PTK6 promotes HIF1A stabilization	1	0	0.595	-0.75	0.00014066	49.32	5.44699e+07	3.59597e+07	15.51	16.9	4.80096e+07	6.87755e+07	4.94716e+07	3.00867e+07	3.53571e+07	25061779	1.89639e+07	2.4129e+07	5.44699e+07	6.87755e+07	5.19876e+07	4.12925e+07	4.41407e+07
FALSE	High	Master Protein	P14678	Small nuclear ribonucleoprotein-associated proteins B and B' [OS=Homo sapiens]	0	FALSE	39.458	28	7	64	7	240	24.6	11.19	67.03	7	cell organization and biogenesis;protein metabolism;RNA metabolism OR transcription;other metabolic processes;developmental processes	cytosol;nucleus;other cell component	nucleic acid binding activity;other molecular function	Pf01423	6628	SNRPB	hsa:6628; P14678; Q15490; Q6IB35; Q9UIS5	ENSG00000125835	mRNA processing	snRNP Assembly; RNA Polymerase II Transcription Termination; mRNA Splicing - Major Pathway; SARS-CoV-2 modulates host translation machinery; mRNA Splicing - Minor Pathway; SLBP independent Processing of Histone Pre-mRNAs; SLBP Dependent Processing of Replication-Dependent Histone Pre-mRNAs	8	0	0.653	-0.61	0.000143533	75.01	9.2953e+07	6.6795e+07	6.98	9.32	8.19284e+07	8.80248e+07	9.64949e+07	5.03221e+07	5.78728e+07	42817499	3.86216e+07	4.763e+07	9.2953e+07	8.80248e+07	1.01025e+08	7.03677e+07	7.27383e+07
FALSE	High	Master Protein	Q14232	Translation initiation factor eIF-2B subunit alpha [OS=Homo sapiens]	0	FALSE	32.095	27	7	23	7	305	33.7	7.33	24.62	7	protein metabolism;other metabolic processes;stress response;developmental processes;signal transduction;other biological processes	plasma membrane;other membranes;cytosol;translational apparatus;other cell component	nucleic acid binding activity;other molecular function	Pf01008	1967	EIF2B1	A6NLY9; B4DGX0; hsa:1967; Q14232; Q3SXP4	ENSG00000111361	Translation factors	Recycling of eIF2:GDP	2	0	0.482	-1.05	0.000143533	67.1	1.04907e+07	5.60465e+06	2.12	16.22	8.98931e+06	1.06322e+07	10020372	5.02146e+06	5751810	3311851	3.58212e+06	3118831	1.01989e+07	1.06322e+07	1.04907e+07	6.89169e+06	7.1486e+06
FALSE	High	Master Protein	O60832	H/ACA ribonucleoprotein complex subunit DKC1 [OS=Homo sapiens]	0	FALSE	43.36	17	7	21	7	514	57.6	9.42	48.71	7	cell organization and biogenesis;DNA metabolism;RNA metabolism OR transcription;other metabolic processes;other biological processes	nucleus;other cell component	nucleic acid binding activity;other molecular function	Pf01472, Pf01509, Pf08068, Pf16198	1736	DKC1	F5BSB3; hsa:1736; O43845; O60832; Q96G67; Q9Y505	ENSG00000130826		rRNA modification in the nucleus and cytosol; Telomere Extension By Telomerase	2	0	0.503	-0.99	0.000143617	85.66	1.05049e+07	6.88766e+06	23.93	8.52	9.25897e+06	1.47596e+07	9.1154e+06	4.89711e+06	5.16768e+06	3.76069e+06	4464702	3.70321e+06	1.05049e+07	1.47596e+07	9.54329e+06	6.88766e+06	6.99246e+06
FALSE	High	Master Protein	Q92797	Symplekin [OS=Homo sapiens]	0	FALSE	39.332	6	5	14	5	1274	141.1	6.13	28.89	5	cell adhesion;RNA metabolism OR transcription;other metabolic processes;other biological processes	plasma membrane;other membranes;cytosol;cytoskeleton;nucleus;other cell component		Pf11935, Pf12295	8189	SYMPK	hsa:8189; O00521; O00689; O00733; Q59GT5; Q8N2U5; Q92797	ENSG00000125755		Transport of Mature mRNA Derived from an Intronless Transcript; mRNA 3'-end processing; RNA Polymerase II Transcription Termination; Processing of Intronless Pre-mRNAs	5	0	3.539	1.82	0.000143903	16.78	734126	2.30576e+06	7.55	13.44				2.04047e+06	2.18874e+06	1409578	1.54369e+06	1.66016e+06	739228	644504	734126	2.80044e+06	2.72026e+06
FALSE	High	Master Protein	Q07021	Complement component 1 Q subcomponent-binding protein, mitochondrial [OS=Homo sapiens]	0	FALSE	25.269	21	4	45	4	282	31.3	4.84	72.96	4	cell organization and biogenesis;RNA metabolism OR transcription;other metabolic processes;stress response;other biological processes	non-structural extracellular;plasma membrane;other membranes;cytosol;mitochondrion;nucleus;other cell component	signal transduction activity or receptor binding;translation activity;nucleic acid binding activity;other molecular function	Pf02330	708	C1QBP	hsa:708; Q07021; Q2HXR8; Q9NNY8	ENSG00000108561	Complement system; Mesodermal commitment pathway; Ebola virus infection in host	RHOC GTPase cycle; RHOA GTPase cycle; Intrinsic Pathway of Fibrin Clot Formation; Apoptotic factor-mediated response; Defective Intrinsic Pathway for Apoptosis Due to p14ARF Loss of Function	8	0	1.714	0.78	0.000147893	36.02	1.36693e+07	2.31165e+07	11.28	11.46	1.35447e+07	12264744	1.30565e+07	1.52546e+07	1.45157e+07	1.6557e+07	1.62869e+07	1.6644e+07	1.53673e+07	12264744	1.36693e+07	2.09362e+07	1.80407e+07
FALSE	High	Master Protein	Q8IXQ6-2	Isoform 2 of Protein mono-ADP-ribosyltransferase PARP9 [OS=Homo sapiens]	0	FALSE	29.899	10	6	15	6	819	92.2	7.64	22.19	6						PARP9	Q8IXQ6-2				0	0	3.492	1.8	0.000162113	103.12	1.09688e+06	3.33267e+06	36.64	7.54		1.09688e+06		2.58731e+06	2.47182e+06	2.14185e+06	2.43297e+06	2.39953e+06	525871	1.09688e+06	1.11151e+06	3.55094e+06	3.07209e+06
FALSE	High	Master Protein	P19525	Interferon-induced, double-stranded RNA-activated protein kinase [OS=Homo sapiens]	0	FALSE	43.222	11	6	59	6	551	62.1	8.4	77.65	6	protein metabolism;other metabolic processes;stress response;signal transduction;other biological processes	cytosol;translational apparatus;nucleus;other cell component	enzyme regulator activity;nucleic acid binding activity;kinase activity;other molecular function	Pf00035, Pf00069	5610	EIF2AK2	A8K3P0; D6W584; E9PC80; hsa:5610; P19525; Q52M43; Q7Z6F6; Q9UIR4	ENSG00000055332	Translation factors; Alzheimer's disease and miRNA effects; Ebola virus infection in host; Measles virus infection; Type I interferon induction and signaling during SARS-CoV-2 infection; Host-pathogen interaction of human coronaviruses - interferon induction; Alzheimer's disease; Roles of ceramides in development of insulin resistance; Type II interferon signaling	ISG15 antiviral mechanism; Interferon alpha/beta signaling; Inhibition of PKR	12	0	1.694	0.76	0.000162113	18.93	2.44351e+07	4.22674e+07	13.2	10.57	2.14036e+07	3.0389e+07	2.33396e+07	34007474	3.78276e+07	2.50629e+07	2.86095e+07	2.98967e+07	2.42837e+07	3.0389e+07	2.44351e+07	4.66735e+07	4.70138e+07
FALSE	High	Master Protein	Q12800	Alpha-globin transcription factor CP2 [OS=Homo sapiens]	0	FALSE	12.066	7	3	8	3	502	57.2	5.8	2.13	3	RNA metabolism OR transcription;other metabolic processes;other biological processes	cytosol;nucleus;other cell component	nucleic acid binding activity;other molecular function	Pf04516, Pf18016	7024	TFCP2	A8K5E9; hsa:7024; Q12800; Q12801; Q9UD75; Q9UD77	ENSG00000135457	VEGFA-VEGFR2 signaling		1	0	0.269	-1.89	0.000165497	52.91	2.39383e+06	643772	12.64	63.76	2097161	2.95017e+06	2.2865e+06	1.29723e+06	1.46213e+06				2.37936e+06	2.95017e+06	2.39383e+06	1.78038e+06	1.8172e+06
FALSE	High	Master Protein	P46199	Translation initiation factor IF-2, mitochondrial [OS=Homo sapiens]	0	FALSE	16.222	6	3	7	3	727	81.3	7.15	8.09	3	cell organization and biogenesis;protein metabolism;other metabolic processes;other biological processes	mitochondrion;nucleus;other cell component	translation activity;nucleic acid binding activity;other molecular function	Pf00009, Pf11987	4528	MTIF2	D6W5D0; hsa:4528; P46199	ENSG00000085760		Mitochondrial translation initiation	1	0	0.238	-2.07	0.000176574	66.72	1.94851e+06	471729	49.39	62.09	1.01243e+06	3207841	1861143	343714	613676		336114	314544	1.14866e+06	3207841	1.94851e+06	471729	762704
FALSE	High	Master Protein	P61077	Ubiquitin-conjugating enzyme E2 D3 [OS=Homo sapiens]	0	FALSE	26.653	20	2	20	2	147	16.7	7.8	28.29	2	protein metabolism;DNA metabolism;other metabolic processes;stress response;other biological processes	plasma membrane;other membranes;cytosol;nucleus;other cytoplasmic organelle;other cell component	other molecular function	Pf00179	7323	UBE2D3	A6NJ93; A6NJB1; A6NM99; hsa:7323; P47986; P61077; Q6IB88; Q6NXS4; Q8N924	ENSG00000109332	Proteasome degradation	Antigen processing: Ubiquitination & Proteasome degradation; Oxygen-dependent proline hydroxylation of Hypoxia-inducible Factor Alpha; Neddylation; E3 ubiquitin ligases ubiquitinate target proteins; Peroxisomal protein import; IKK complex recruitment mediated by RIP1; Signaling by BMP; Inactivation of CSF3 (G-CSF) signaling; TICAM1, RIP1-mediated IKK complex recruitment; Regulation of TNFR1 signa…	13	0	2.127	1.09	0.000214235	97.65	4.16738e+06	7.31167e+06	27.52	11.86	2.4091e+06	4687822	3.41519e+06	4.47956e+06	5.87269e+06	5999932	4949032	5.29462e+06	3.07555e+06	5.39248e+06	4.16738e+06	6.14797e+06	7.29884e+06
FALSE	High	Master Protein	Q96BP3	Peptidylprolyl isomerase domain and WD repeat-containing protein 1 [OS=Homo sapiens]	0	FALSE	7.404	3	2	3	2	646	73.5	7.15	0	2	protein metabolism;RNA metabolism OR transcription;other metabolic processes	nucleus	other molecular function	Pf00160, Pf00400	23398	PPWD1	B4DWR9; hsa:23398; Q15002; Q7KZ89; Q96BP3	ENSG00000113593		mRNA Splicing - Major Pathway	1	0	3.092	1.63	0.000231485	113.23	1.72703e+06	3.83734e+06	50.76	8.39	636423	1522537	2.9704e+06	2.47641e+06	3.08755e+06	2.53219e+06	2.85683e+06	2.89096e+06	1.2418e+06	1.72703e+06	3.26094e+06	3.39875e+06	3.83734e+06
FALSE	High	Master Protein	P80723	Brain acid soluble protein 1 [OS=Homo sapiens]	0	FALSE	124.485	60	9	63	9	227	22.7	4.63	183.76	9	developmental processes;other biological processes	plasma membrane;other membranes;cytoskeleton;nucleus;other cell component	nucleic acid binding activity;other molecular function	Pf05466	10409	BASP1	B4DJA8; D3DTD5; hsa:10409; O43596; P80723; Q5U0S0; Q9BWA5	ENSG00000176788		RHOF GTPase cycle	1	0	1.476	0.56	0.000234082	41.11	4.61967e+07	7.14841e+07	17.04	16.87	4.07176e+07	6.0857e+07	4.40663e+07	4.87034e+07	6.2087e+07	3.36725e+07	50061153	5.14688e+07	4.61967e+07	6.1279e+07	4.61348e+07	6.68429e+07	7.71644e+07
FALSE	High	Master Protein	P13995	Bifunctional methylenetetrahydrofolate dehydrogenase/cyclohydrolase, mitochondrial [OS=Homo sapiens]	0	FALSE	31.847	13	4	26	4	350	37.9	8.73	53.71	4	other metabolic processes	mitochondrion	other molecular function	Pf00763, Pf02882	10797	MTHFD2	hsa:10797; P13995; Q53G90; Q53GV5; Q53S36; Q7Z650	ENSG00000065911	Folate metabolism; One-carbon metabolism; Trans-sulfuration, one-carbon metabolism and related pathways	Metabolism of folate and pterines	4	0	1.681	0.75	0.000243934	16.24	1.32994e+07	2.2445e+07	1.58	4.08	1.20241e+07	1.32994e+07	1.2661e+07	1.59357e+07	17445077	15642847	15681627	1.72053e+07	1.3642e+07	1.32994e+07	1.32554e+07	2.1871e+07	2.16815e+07
FALSE	High	Master Protein	Q9H665	IGF-like family receptor 1 [OS=Homo sapiens]	0	FALSE	6.269	5	2	6	2	355	37.9	7.08	3.4	2		plasma membrane;other membranes;nucleus			79713	IGFLR1	hsa:79713; Q8N5X0; Q9H665	ENSG00000126246			0	0	2.014	1.01	0.000244722	78.01	4.76816e+06	6.85592e+06	31.67	11.74	4.22013e+06	4.76816e+06	1.80225e+06	4995390	4.30379e+06	4.73585e+06	4.99222e+06	5.10704e+06	4.78801e+06	4.76816e+06	2.56241e+06	6.85592e+06	5.34894e+06
FALSE	High	Master Protein	Q53EL6	Programmed cell death protein 4 [OS=Homo sapiens]	0	FALSE	40.199	17	6	26	6	469	51.7	5.21	48.84	6	developmental processes;signal transduction;other biological processes	cytosol;nucleus;other cell component	nucleic acid binding activity	Pf02847	27250	PDCD4	B2RCV4; B5ME91; hsa:27250; O15501; Q53EL6; Q5VZS6; Q6PJI5; Q8TAR5; Q99834	ENSG00000150593	Translation inhibitors in chronically activated PDGFRA cells; A network map of Macrophage-stimulating protein (MSP) signaling; Interferon type I signaling pathways	Gene and protein expression by JAK-STAT signaling after Interleukin-12 stimulation	4	0	0.538	-0.89	0.000272676	42.02	1.59992e+07	8.89364e+06	6.2	15.62	1.51425e+07	1.59992e+07	1.38441e+07	6.15242e+06	6.45357e+06	4.86145e+06	6.2724e+06	7.86036e+06	1.71801e+07	1.59992e+07	1.5194e+07	8.89364e+06	8.10352e+06
FALSE	High	Master Protein	Q15637	Splicing factor 1 [OS=Homo sapiens]	0	FALSE	72.778	18	8	34	8	639	68.3	8.98	90.61	8	cell organization and biogenesis;RNA metabolism OR transcription;other metabolic processes;developmental processes;other biological processes	translational apparatus;nucleus	nucleic acid binding activity;other molecular function	Pf00013, Pf00098, Pf16275	7536	SF1	B7Z1Q1; C9JJE2; hsa:7536; Q14818; Q14819; Q15637; Q15913; Q8IY00; Q92744; Q92745; Q969H7; Q9BW01; Q9UEI0	ENSG00000168066		mRNA Splicing - Major Pathway	1	0	1.681	0.75	0.000317497	74.7	1.50337e+07	2.75467e+07	30.96	13.14	1.26591e+07	1.04428e+07	1.93814e+07	2.14445e+07	2.21642e+07	1.37051e+07	1.90519e+07	1.96978e+07	1.50337e+07	1.08212e+07	2.0334e+07	2.94315e+07	2.75467e+07
FALSE	High	Master Protein	P04233-2	Isoform p35 of HLA class II histocompatibility antigen gamma chain [OS=Homo sapiens]	0	FALSE	36.921	32	6	30	6	232	26.4	9.14	79.47	6						CD74	P04233-2				0	0	1.738	0.8	0.000388035	22.68	9.07876e+06	1.58332e+07	11.4	4.65	8.80981e+06	8.32676e+06	8671698	1.22703e+07	1.21707e+07	1.10348e+07	1.04751e+07	11616607	1.05429e+07	8.46625e+06	9.07876e+06	1.68404e+07	1.51263e+07
FALSE	High	Master Protein	Q00765	Receptor expression-enhancing protein 5 [OS=Homo sapiens]	0	FALSE	12.099	9	2	25	2	189	21.5	8.1	32.56	2	cell organization and biogenesis;other biological processes	other membranes;cytosol;ER/Golgi		Pf03134	7905	REEP5	B7Z681; D3DT04; hsa:7905; Q00765; Q04198; Q5QGT0; Q9BWH9	ENSG00000129625			0	0	0.529	-0.92	0.00039505	11.44	1.33423e+07	6.95519e+06	9.12	9.94	1.17598e+07	1.52276e+07	1.22637e+07	4.30098e+06	5.82273e+06	5.41117e+06	4.54567e+06	5.00777e+06	1.33423e+07	1.52276e+07	1.28394e+07	5.90288e+06	7.23674e+06
FALSE	High	Master Protein	O15533	Tapasin [OS=Homo sapiens]	0	FALSE	22.005	11	5	34	5	448	47.5	6.99	35.01	5	cell organization and biogenesis;other metabolic processes;transport;other biological processes	other membranes;ER/Golgi	signal transduction activity or receptor binding;transporter activity;other molecular function	Pf07654	6892	TAPBP	A2AB91; A2ABC0; B0V003; B0V0A6; B2ZUA4; E9PGM2; hsa:6892; O15210; O15272; O15533; Q5STJ8; Q5STK6; Q5STQ5; Q5STQ6; Q66K65; Q96KK7; Q9HAN8; Q9UEE0; Q9UEE4; Q9UIZ6; Q9Y6K2	ENSG00000112493; ENSG00000206208; ENSG00000206281; ENSG00000231925; ENSG00000236490		ER-Phagosome pathway; Antigen Presentation: Folding, assembly and peptide loading of class I MHC	2	0	1.471	0.56	0.000396439	18.24	4.17959e+07	6.92038e+07	16.76	7.77	36789876	3.44722e+07	4.67487e+07	5.14463e+07	47553297	4.97349e+07	4.25364e+07	4.9827e+07	4.17959e+07	3.49035e+07	4.89432e+07	7.06073e+07	5.96632e+07
FALSE	High	Master Protein	P19838	Nuclear factor NF-kappa-B p105 subunit [OS=Homo sapiens]	0	FALSE	79.351	15	11	39	11	968	105.3	5.4	60.24	11	RNA metabolism OR transcription;other metabolic processes;stress response;signal transduction;other biological processes	non-structural extracellular;cytosol;mitochondrion;nucleus;other cell component	cytoskeletal activity;nucleic acid binding activity;other molecular function	Pf00023, Pf00531, Pf00554, Pf16179	4790	NFKB1	A8K5Y5; B3KVE8; hsa:4790; P19838; Q68D84; Q86V43; Q8N4X7; Q9NZC0	ENSG00000109320	Osteopontin signaling; Selenium micronutrient network; Vitamin B12 metabolism; MicroRNAs in cardiomyocyte hypertrophy; Transcription factors regulate miRNAs related to cardiac hypertrophy; Folate metabolism; IL-1 signaling pathway; RANKL/RANK signaling pathway; Leptin signaling pathway; TNF-related weak inducer of apoptosis (TWEAK) signaling pathway; Prolactin signaling pathway; Alzheimer's disea…	FCERI mediated NF-kB activation; Downstream TCR signaling; Transcriptional regulation of white adipocyte differentiation; Activation of NF-kappaB in B cells; HCMV Early Events; Neutrophil degranulation; Senescence-Associated Secretory Phenotype (SASP); Transcriptional Regulation by VENTX; PKMTs methylate histone lysines; RIP-mediated NFkB activation via ZBP1; NF-kB is activated and signals surviv…	142	0	1.722	0.78	0.000402422	16.56	1.14515e+07	1.86445e+07	10.39	6.25	9.72163e+06	1.33591e+07	1.09381e+07	1.31153e+07	16479019	12935674	1.26199e+07	1.48494e+07	1.10298e+07	1.33591e+07	1.14515e+07	1.8e+07	2.04809e+07
FALSE	High	Master Protein	P11215	Integrin alpha-M [OS=Homo sapiens]	0	FALSE	154.935	25	22	128	20	1152	127.1	7.23	279.99	22	cell adhesion;cell organization and biogenesis;stress response;transport;developmental processes;signal transduction;other biological processes	non-structural extracellular;plasma membrane;other membranes;other cell component	signal transduction activity or receptor binding;other molecular function	Pf00092, Pf00357, Pf01839, Pf08441	3684	ITGAM	hsa:3684; P11215; Q4VAK0; Q4VAK1; Q4VAK2	ENSG00000169896	Integrin-mediated cell adhesion; Vitamin D receptor pathway; Microglia pathogen phagocytosis pathway; TYROBP causal network in microglia; Fibrin complement receptor 3 signaling pathway; Complement system in neuronal development and plasticity	Cell surface interactions at the vascular wall; Integrin cell surface interactions; Neutrophil degranulation; Toll Like Receptor 4 (TLR4) Cascade; Interleukin-4 and Interleukin-13 signaling	11	1	0.672	-0.57	0.000404284	29.01	1.14283e+08	7.21404e+07	7.4	4.85	8.89937e+07	1.14128e+08	111028134	48816266	6.15147e+07	4.86024e+07	4.96131e+07	5.13126e+07	1.01189e+08	1.14283e+08	1.1624e+08	6.72743e+07	7.65726e+07
FALSE	High	Master Protein	Q8TDB6	E3 ubiquitin-protein ligase DTX3L [OS=Homo sapiens]	0	FALSE	42.351	10	5	23	5	740	83.5	8.06	52.37	5	cell organization and biogenesis;protein metabolism;DNA metabolism;other metabolic processes;stress response;transport;signal transduction;other biological processes	other membranes;cytosol;nucleus;other cytoplasmic organelle;other cell component	enzyme regulator activity;other molecular function	Pf13923, Pf18102	151636	DTX3L	B3KWH6; hsa:151636; Q53ZZ3; Q5MJP7; Q8TDB6	ENSG00000163840	Notch signaling	Antigen processing: Ubiquitination & Proteasome degradation	2	0	2.021	1.02	0.000404284	46.62	4.22717e+06	7.64389e+06	5.59	9.16	3006236	3.88513e+06	3062567	5362289	7.2177e+06	5.32323e+06	4.96767e+06	6.35025e+06	4.25753e+06	4.22717e+06	3.84549e+06	7.64389e+06	8.97048e+06
FALSE	High	Master Protein	O60711	Leupaxin [OS=Homo sapiens]	0	FALSE	60.364	21	6	29	6	386	43.3	6.01	45.2	6	cell adhesion;cell organization and biogenesis;signal transduction;other biological processes	plasma membrane;other membranes;cytosol;cytoskeleton;nucleus;other cell component	other molecular function	Pf00412	9404	LPXN	B2R8B4; B4DV71; hsa:9404; O60711; Q53FW6; Q6FI07	ENSG00000110031			0	0	1.701	0.77	0.000448358	46.89	1.66169e+07	2.71144e+07	14.89	8.96	1.729e+07	1.32342e+07	1.42343e+07	1.64395e+07	2.23961e+07	1.88971e+07	1.76397e+07	2.06287e+07	1.97868e+07	1.47644e+07	1.66169e+07	2.25624e+07	2.78349e+07
FALSE	High	Master Protein	Q8N5K1	CDGSH iron-sulfur domain-containing protein 2 [OS=Homo sapiens]	0	FALSE	26.89	42	5	9	5	135	15.3	9.61	7.97	5	cell organization and biogenesis;other metabolic processes;other biological processes	other membranes;mitochondrion;ER/Golgi;other cell component	other molecular function	Pf09360, Pf10660	493856	CISD2	hsa:493856; Q7Z3D5; Q8N5K1	ENSG00000145354			0	0	1.872	0.9	0.000456381	88.68	6.37353e+06	9.1848e+06	7.96	6.47	4661057	5.81349e+06	6.69726e+06	6.76735e+06	8156106	6.20392e+06	5.77591e+06	6.61309e+06	5.9945e+06	6.37353e+06	7.01164e+06	9.28785e+06	1.01368e+07
FALSE	High	Master Protein	Q13907	Isopentenyl-diphosphate Delta-isomerase 1 [OS=Homo sapiens]	0	FALSE	19.108	21	4	21	4	227	26.3	6.34	35.09	4	other metabolic processes	cytosol;other cytoplasmic organelle;other cell component	other molecular function	Pf00293	3422	IDI1	B4E155; hsa:3422; Q13907; Q32Q13; Q53GQ6; Q86U81; Q8WUX8; Q96IZ4; Q9BQ74	ENSG00000067064	Target of rapamycin signaling; Cholesterol biosynthesis pathway; Sterol regulatory element-binding proteins (SREBP) signaling; Exercise-induced circadian regulation; Cholesterol metabolism with Bloch and Kandutsch-Russell pathways; Cholesterol synthesis disorders; Cholesterol metabolism; Cholesterol biosynthesis pathway in hepatocytes; Enterocyte cholesterol metabolism	Activation of gene expression by SREBF (SREBP); Cholesterol biosynthesis	11	0	1.865	0.9	0.000529716	93.34	4.52843e+06	9.8766e+06	67.99	21.18	3.90332e+06	1.15319e+07	3.08313e+06	7.19634e+06	5.91254e+06	8.75913e+06	8.91515e+06	6.12505e+06	4.52843e+06	1.23331e+07	3.88634e+06	9.8766e+06	7.91483e+06
FALSE	High	Master Protein	P50897	Palmitoyl-protein thioesterase 1 [OS=Homo sapiens]	0	FALSE	125.376	34	7	264	7	306	34.2	6.52	555.46	7	cell-cell signaling;cell organization and biogenesis;protein metabolism;other metabolic processes;transport;developmental processes;other biological processes	non-structural extracellular;other membranes;cytosol;ER/Golgi;nucleus;other cytoplasmic organelle;other cell component	other molecular function	Pf02089	5538	PPT1	B4DY24; hsa:5538; P50897; Q6FGQ4	ENSG00000131238		Fatty acyl-CoA biosynthesis	1	0	0.677	-0.56	0.000566274	52.54	6.04611e+08	4.42565e+08	2.72	6.95	5.32902e+08	598330656	6.0151e+08	3.15847e+08	3.40808e+08	3.44697e+08	2.99558e+08	3.48872e+08	6.04611e+08	598330656	6.29746e+08	4.33484e+08	4.25074e+08
FALSE	High	Master Protein	Q99627	COP9 signalosome complex subunit 8 [OS=Homo sapiens]	0	FALSE	15.927	14	2	10	2	209	23.2	5.38	19.83	2	cell organization and biogenesis;protein metabolism;other metabolic processes;signal transduction;other biological processes	cytosol;nucleus;other cell component		Pf10075	10920	COPS8	A8K1H6; hsa:10920; Q53QS9; Q99627	ENSG00000198612	Ciliary landscape; 2q37 copy number variation syndrome	Neddylation; DNA Damage Recognition in GG-NER; Cargo recognition for clathrin-mediated endocytosis; Formation of TC-NER Pre-Incision Complex	6	0	2.205	1.14	0.00062055	95.66	3.50166e+06	6.39044e+06	15.34	11.26	2.7608e+06	3421186	2731177	4.30197e+06	4.89237e+06	5411074	4624380	4.60115e+06	3.50166e+06	4.29151e+06	3.20338e+06	5.90424e+06	6.08045e+06
FALSE	High	Master Protein	P18754	Regulator of chromosome condensation [OS=Homo sapiens]	0	FALSE	52.969	26	8	28	8	421	44.9	7.52	38.31	8	cell cycle OR cell proliferation;cell organization and biogenesis;other biological processes	nucleus;other cell component	enzyme regulator activity;nucleic acid binding activity;other molecular function	Pf00415	1104	RCC1	hsa:1104; P18754; Q16269; Q6NT97	ENSG00000180198	22q11.2 copy number variation syndrome	Rev-mediated nuclear export of HIV RNA; Nuclear import of Rev protein; Postmitotic nuclear pore complex (NPC) reformation	4	0	0.564	-0.83	0.000630758	68.58	20026509	1.11321e+07	1.75	22.44	1.80695e+07	20026509	1.89265e+07	8.56566e+06	1.24953e+07	7.38678e+06	5563443	6.04893e+06	2.0501e+07	20026509	1.98149e+07	1.18283e+07	1.57623e+07
FALSE	High	Master Protein	P55957	BH3-interacting domain death agonist [OS=Homo sapiens]	0	FALSE	24.142	25	4	26	4	195	22	5.44	47.98	4	cell organization and biogenesis;other metabolic processes;stress response;transport;signal transduction;other biological processes	other membranes;cytosol;mitochondrion	signal transduction activity or receptor binding;enzyme regulator activity;other molecular function	Pf06393	637	BID	hsa:637; P55957; Q549M7; Q71T04; Q7Z4M9; Q8IY86	ENSG00000015475	miRNA regulation of DNA damage response; TP53 network; Alzheimer's disease and miRNA effects; TNF-alpha signaling pathway; Amyotrophic lateral sclerosis (ALS); Nanomaterial induced apoptosis; Apoptosis; Photodynamic therapy-induced HIF-1 survival signaling; Apoptosis modulation by HSP70; Regulation of apoptosis by parathyroid hormone-related protein; miRNA regulation of p53 pathway in prostate ca…	TP53 Regulates Transcription of Genes Involved in Cytochrome C Release; BH3-only proteins associate with and inactivate anti-apoptotic BCL-2 members; Activation, myristolyation of BID and translocation to mitochondria; Activation of BAD and translocation to mitochondria ; Activation and oligomerization of BAK protein; Activation, translocation and oligomerization of BAX	29	0	1.627	0.7	0.000641579	50.18	2.20202e+07	3.45304e+07	29.55	9.91	2.13023e+07	1.33445e+07	2.07943e+07	2.32808e+07	3.02902e+07	2.08931e+07	2.33725e+07	2.71518e+07	2.46523e+07	1.33522e+07	2.20202e+07	3.20728e+07	3.7646e+07
FALSE	High	Master Protein	P09543	2',3'-cyclic-nucleotide 3'-phosphodiesterase [OS=Homo sapiens]	0	FALSE	45.579	24	10	58	10	421	47.5	9.07	69.76	10	cell-cell signaling;cell cycle OR cell proliferation;cell organization and biogenesis;other metabolic processes;transport;developmental processes;other biological processes	non-structural extracellular;plasma membrane;other membranes;cytoskeleton;mitochondrion;other cell component	nucleic acid binding activity;other molecular function	Pf05881, Pf13671	1267	CNP	hsa:1267; P09543	ENSG00000173786	Glial cell differentiation; MECP2 and associated Rett syndrome; VEGFA-VEGFR2 signaling; FGFR3 signaling in chondrocyte proliferation and terminal differentiation		4	0	1.516	0.6	0.000652458	43.77	2.98906e+07	4.76442e+07	2.12	8.82	2.5244e+07	2.75237e+07	2.80278e+07	3.43106e+07	3.77487e+07	2.93521e+07	3.49145e+07	3.03396e+07	3.05454e+07	2.92786e+07	2.98906e+07	4.76442e+07	4.77202e+07
FALSE	High	Master Protein	P82909	Alpha-ketoglutarate dehydrogenase component 4 [OS=Homo sapiens]	0	FALSE	13.767	27	2	15	2	103	11.5	9.99	30.18	2	other metabolic processes	other membranes;mitochondrion			92259	MRPS36	hsa:92259; P82909; Q9H2H4	ENSG00000134056; ENSG00000278461		Mitochondrial translation initiation; Mitochondrial translation elongation; Mitochondrial translation termination	3	0	2.201	1.14	0.000655434	90.53	2.46787e+06	7.31929e+06	54.91	29.43	3.8867e+06	610912	2.23855e+06	5.48012e+06	2.43697e+06	4.14069e+06	4.95419e+06	5.88762e+06	4.40971e+06	1.41714e+06	2.46787e+06	7.52119e+06	3.31061e+06
FALSE	High	Master Protein	Q9Y2J2	Band 4.1-like protein 3 [OS=Homo sapiens]	0	FALSE	30.065	6	7	22	3	1087	120.6	5.19	20.74	7	cell cycle OR cell proliferation;cell organization and biogenesis;developmental processes;other biological processes	plasma membrane;other membranes;cytosol;cytoskeleton;other cell component	cytoskeletal activity;other molecular function	Pf00373, Pf04382, Pf05902, Pf08736, Pf09379, Pf09380	23136	EPB41L3	B7Z4I5; F5GX05; hsa:23136; O95713; Q9BRP5; Q9Y2J2	ENSG00000082397	Splicing factor NOVA regulated synaptic proteins	Sensory processing of sound by inner hair cells of the cochlea; Sensory processing of sound by outer hair cells of the cochlea; Neurexins and neuroligins	4	0	3.585	1.84	0.000662047	55.43	528741	1.89565e+06	85.55	4.45				1.38211e+06	1473658	1321158	1.24343e+06	1.46981e+06	528741	42841.9	844476	1.89688e+06	1.83153e+06
FALSE	High	Master Protein	Q8IXJ6	NAD-dependent protein deacetylase sirtuin-2 [OS=Homo sapiens]	0	FALSE	16.962	9	3	11	3	389	43.2	5.36	25.54	3	cell cycle OR cell proliferation;cell organization and biogenesis;protein metabolism;other metabolic processes;stress response;developmental processes;signal transduction;other biological processes	plasma membrane;other membranes;cytosol;cytoskeleton;mitochondrion;nucleus;other cell component	other molecular function	Pf02146	22933	SIRT2	A8K3V1; B2RB45; hsa:22933; O95889; Q8IXJ6; Q924Y7; Q9P0G8; Q9UNT0; Q9Y6E9; U5TP13	ENSG00000068903; ENSG00000283100	NAD+ metabolism; NAD+ biosynthetic pathways; NAD metabolism in oncogene-induced senescence and mitochondrial dysfunction-associated senescence	Initiation of Nuclear Envelope (NE) Reformation	4	0	2.396	1.26	0.000673357	122.89	3.17951e+06	4.90872e+06	5.1	4.9	2.53385e+06	3.18509e+06	2.74628e+06	3.57662e+06	3911251	3.20362e+06	3.53529e+06	3.68021e+06	3.12815e+06	3.43727e+06	3.17951e+06	4.90872e+06	4.86108e+06
FALSE	High	Master Protein	O60783	28S ribosomal protein S14, mitochondrial [OS=Homo sapiens]	0	FALSE	8.574	12	1	2	1	128	15.1	11.41	0	1	protein metabolism;other metabolic processes	other membranes;mitochondrion;translational apparatus;nucleus	other molecular function	Pf00253	63931	MRPS14	hsa:63931; O60783; Q5R358	ENSG00000120333		Mitochondrial translation initiation; Mitochondrial translation elongation; Mitochondrial translation termination	3	0	4.224	2.08	0.000678971	54.37	286505	1.21029e+06	77.62	26.96				881844		1.08109e+06	619839	908541	409506	37191.9	286505	1.21029e+06	766433
FALSE	High	Master Protein	Q9Y333	U6 snRNA-associated Sm-like protein LSm2 [OS=Homo sapiens]	0	FALSE	18.404	47	4	18	4	95	10.8	6.52	33.09	4	cell organization and biogenesis;RNA metabolism OR transcription;other metabolic processes	cytosol;nucleus;other cell component	nucleic acid binding activity;other molecular function	Pf01423	57819	LSM2	hsa:57819; Q6FGG1; Q9Y333	ENSG00000172850; ENSG00000204392; ENSG00000224979; ENSG00000225998; ENSG00000231502; ENSG00000236826	mRNA processing	mRNA Splicing - Major Pathway; mRNA decay by 5' to 3' exoribonuclease	3	0	0.555	-0.85	0.000725998	67.92	1.41602e+07	1.09199e+07	15.96	7.89	1.24807e+07	1.60053e+07	1.10633e+07	7423283	8898304	6815638	6241669	8.13355e+06	1.41602e+07	1.60053e+07	1.15826e+07	1.09199e+07	1.13733e+07
FALSE	High	Master Protein	Q53GS9	U4/U6.U5 tri-snRNP-associated protein 2 [OS=Homo sapiens]	0	FALSE	13.449	6	3	11	3	565	65.3	8.91	3.57	3	cell cycle OR cell proliferation;cell organization and biogenesis;protein metabolism;RNA metabolism OR transcription;other metabolic processes;other biological processes	nucleus	other molecular function	Pf00443, Pf02148	10713	USP39	A8K086; B3KM40; B4DHT4; D6W5L4; G5E9H0; hsa:10713; Q53GS9; Q6NX47; Q96RK9; Q9BV89; Q9H381; Q9P050; Q9Y310	ENSG00000168883		mRNA Splicing - Major Pathway	1	0	0.341	-1.55	0.000746106	125.97	3.83439e+06	1.7908e+06	3.99	18.65	3.50349e+06	3.83439e+06	3.50566e+06	1.27505e+06	1.22287e+06	737283	1.16005e+06	1.0213e+06	3.97494e+06	3.83439e+06	3.67023e+06	1.74994e+06	1.82624e+06
FALSE	High	Master Protein	Q5T0F9	Coiled-coil and C2 domain-containing protein 1B [OS=Homo sapiens]	0	FALSE	16.693	6	5	16	5	858	94.2	5.26	19.61	5	other biological processes	nucleus;other cell component	nucleic acid binding activity;other molecular function	Pf00168	200014	CC2D1B	hsa:200014; Q49AE8; Q5T0F8; Q5T0F9; Q5T0G0; Q6ZNQ1; Q96AP3; Q96I04; Q96JJ1	ENSG00000154222		Sealing of the nuclear envelope (NE) by ESCRT-III	1	0	0.426	-1.23	0.000756772	117.31	7.36128e+06	2.75855e+06	11.82	91.96	6.16588e+06	8721406	7.03123e+06	1.86474e+06	1.83143e+06		6858218	1577648	6.99558e+06	8721406	7.36128e+06	3.09772e+06	2.75855e+06
FALSE	High	Master Protein	Q14699	Raftlin [OS=Homo sapiens]	0	FALSE	45.571	16	6	13	6	578	63.1	5.67	23.9	6	cell organization and biogenesis;transport;signal transduction;other biological processes	plasma membrane;other membranes;other cytoplasmic organelle;other cell component	nucleic acid binding activity	Pf15250	23180	RFTN1	hsa:23180; Q0D2G0; Q14699; Q496Y2; Q4QQI7; Q5JB48; Q7Z7P2	ENSG00000131378			0	0	2.444	1.29	0.000756772	55.52	2.07157e+06	5.75916e+06	16.58	9.57	1.14418e+06	1.67587e+06	1.17745e+06	3.87857e+06	4.89358e+06	3.84325e+06	4.57482e+06	4.14662e+06	1.99182e+06	2.67275e+06	2.07157e+06	5.32314e+06	6.08196e+06
FALSE	High	Master Protein	Q8NFQ8	Torsin-1A-interacting protein 2 [OS=Homo sapiens]	0	FALSE	45.121	16	5	17	5	470	51.2	4.96	31.78	5	cell organization and biogenesis;other biological processes	other membranes;ER/Golgi;nucleus	other molecular function	Pf05609, Pf20443	163590	TOR1AIP2	hsa:163590; Q8NFQ8	ENSG00000169905			0	0	2.527	1.34	0.000808746	127.29	1.85573e+06	5.64475e+06	42.16	24.14	1.53936e+06	2.5144e+06	940210	4.43676e+06	5.36785e+06	2.3879e+06	3.15502e+06	4.06424e+06	1.85573e+06	3.30651e+06	1.54021e+06	6.08922e+06	6.6714e+06
FALSE	High	Master Protein	O00399	Dynactin subunit 6 [OS=Homo sapiens]	0	FALSE	6.349	7	1	4	1	190	20.7	6.32	0	1	cell cycle OR cell proliferation;cell organization and biogenesis	cytosol;cytoskeleton;other cell component	other molecular function		10671	DCTN6	B2RAC1; hsa:10671; O00399	ENSG00000104671		MHC class II antigen presentation; HSP90 chaperone cycle for steroid hormone receptors (SHR) in the presence of ligand; COPI-mediated anterograde transport; COPI-independent Golgi-to-ER retrograde traffic	4	0	0.348	-1.52	0.000818343	37.31	4.86831e+06	1.74932e+06	32.7	40.53	5.48371e+06	4.86831e+06	2.98936e+06		1.1726e+06	1.51108e+06	1184056	1.51544e+06	6.22162e+06	4.86831e+06	3.12968e+06	561007	1.45736e+06
FALSE	High	Master Protein	Q8TCB0	Interferon-induced protein 44 [OS=Homo sapiens]	0	FALSE	18.194	10	4	5	4	444	50.5	6.89	9.15	4	other biological processes	other cell component			10561	IFI44	B7ZAG3; D3DQ80; hsa:10561; Q14496; Q8TCB0	ENSG00000137965			0	0	3.391	1.76	0.000818571	98.58	986593	2.71679e+06	42.61	6.12	235906	390086		2.04329e+06	2.18595e+06	1.68294e+06	1.77032e+06	2.02044e+06	986593	537898	1.35438e+06	2.80431e+06	2.71679e+06
FALSE	High	Master Protein	Q9BUL8	Programmed cell death protein 10 [OS=Homo sapiens]	0	FALSE	45.26	38	6	16	6	212	24.7	8.19	29.81	6	cell organization and biogenesis;stress response;developmental processes;signal transduction;other biological processes	plasma membrane;other membranes;cytosol;ER/Golgi;other cell component	other molecular function	Pf06840	11235	PDCD10	A8K515; D3DNN5; hsa:11235; O14811; Q9BUL8	ENSG00000114209			0	0	1.665	0.74	0.000842804	84.52	1.08847e+07	2.21674e+07	30.9	14.45	9.41594e+06	6.43895e+06	1.29521e+07	16151726	1.32834e+07	1.62121e+07	1.74292e+07	1.58546e+07	1.08847e+07	7.69195e+06	1.45014e+07	2.21674e+07	1.70087e+07
FALSE	High	Master Protein	Q68CZ2	Tensin-3 [OS=Homo sapiens]	0	FALSE	161.868	19	17	105	17	1445	155.2	6.81	252.79	17	other metabolic processes	cytosol;cytoskeleton;other cell component	other molecular function	Pf00017, Pf08416, Pf10409	64759	TNS3	B2RNV1; hsa:64759; Q68CZ2; Q6IPQ2; Q8IZW7; Q8NAD0; Q96PE0; Q96S48	ENSG00000136205		MET interacts with TNS proteins	1	0	1.529	0.61	0.000855527	39.56	3.53462e+07	5.35886e+07	1.06	4.82	3.10026e+07	3.45585e+07	3.2706e+07	3.88496e+07	4.36371e+07	3.37498e+07	3.70746e+07	3.85841e+07	3.55019e+07	3.53462e+07	3.4792e+07	5.3319e+07	5.42341e+07
FALSE	High	Master Protein	O43181	NADH dehydrogenase [ubiquinone] iron-sulfur protein 4, mitochondrial [OS=Homo sapiens]	0	FALSE	15.409	14	2	8	2	175	20.1	10.3	13	2	cell organization and biogenesis;other metabolic processes;transport;developmental processes;other biological processes	other membranes;mitochondrion	transporter activity	Pf04800	4724	NDUFS4	hsa:4724; O43181; Q9BS69	ENSG00000164258	Electron transport chain: OXPHOS system in mitochondria; Nonalcoholic fatty liver disease; Oxidative phosphorylation	Complex I biogenesis	5	0	2.37	1.24	0.000858043	78.88	2.40971e+06	5.59652e+06	21.38	3.08	1827766	1.81164e+06	1.91867e+06	4.10607e+06	4.20112e+06	3.90531e+06	3.7881e+06	3.96229e+06	2.85381e+06	1.84335e+06	2.40971e+06	5.63536e+06	5.22134e+06
FALSE	High	Master Protein	O60603	Toll-like receptor 2 [OS=Homo sapiens]	0	FALSE	35.238	8	5	18	5	784	89.8	6.61	32.9	5	cell organization and biogenesis;protein metabolism;other metabolic processes;stress response;developmental processes;signal transduction;other biological processes	plasma membrane;other membranes;ER/Golgi;other cell component	signal transduction activity or receptor binding;other molecular function	Pf01463, Pf01582, Pf13855	7097	TLR2	B3Y612; D1CS45; D1CS48; D1CS49; hsa:7097; O15454; O60603; Q8NI00	ENSG00000137462	Complement system; IL1 and megakaryocytes in obesity; Toll-like receptor signaling related to MyD88; MYD88 distinct input-output pathway; ApoE and miR-146 in inflammation and atherosclerosis; PI3K-Akt signaling pathway; Non-genomic actions of 1,25 dihydroxyvitamin D3; Measles virus infection; Hepatitis B infection; Burn wound healing; Ulcerative colitis signaling; Inflammatory bowel disease signa…	ER-Phagosome pathway; SARS-CoV-2 activates/modulates innate and adaptive immune responses; Beta defensins; Neutrophil degranulation; MyD88:MAL(TIRAP) cascade initiated on plasma membrane; MyD88 deficiency (TLR2/4); IRAK4 deficiency (TLR2/4); Regulation of TLR by endogenous ligand; Modulation by Mtb of host immune system	25	0	2.706	1.44	0.000858043	69.9	1.68094e+06	4.60212e+06	22.02	22.09	1.3594e+06	1.32669e+06	1218733	2.97324e+06	3.26155e+06	4.08711e+06	4.54368e+06	2.55513e+06	2.15664e+06	1.39614e+06	1.68094e+06	4.60212e+06	4.52049e+06
FALSE	High	Master Protein	P50225	Sulfotransferase 1A1 [OS=Homo sapiens]	0	FALSE	24.557	16	5	36	5	295	34.1	6.62	50.71	5	other metabolic processes	cytosol;other cell component	other molecular function	Pf00685	6817	SULT1A1	hsa:6817; P50225; Q2NL71; Q86U58; Q92818; Q9BVU6; Q9UGG7	ENSG00000196502	Constitutive androstane receptor pathway; Nuclear receptors meta-pathway; Melatonin metabolism and effects; Tamoxifen metabolism; Sulfation biotransformation reaction; Arylamine metabolism; Estrogen metabolism; Metapathway biotransformation Phase I and II; Vitamin A and carotenoid metabolism	Paracetamol ADME; Cytosolic sulfonation of small molecules	11	0	0.617	-0.7	0.000877724	63.31	5.48395e+07	2.52757e+07	3.28	32.85	46628529	5.48395e+07	53953216	9.79017e+06	2.97001e+07	1.71216e+07	1.38878e+07	1.84017e+07	5.2903e+07	5.48395e+07	5.64859e+07	1.50339e+07	3.72518e+07
FALSE	High	Master Protein	Q15633	RISC-loading complex subunit TARBP2 [OS=Homo sapiens]	0.001	FALSE	3.656	3	1	1	1	366	39	6.54	1.94	1	cell cycle OR cell proliferation;cell organization and biogenesis;RNA metabolism OR transcription;other metabolic processes;other biological processes	cytosol;nucleus;other cell component	nucleic acid binding activity;other molecular function	Pf00035	6895	TARBP2	hsa:6895; Q12878; Q15633; Q8WY32; Q8WY33; Q9BRY2	ENSG00000139546	Fragile X syndrome; Influence of laminopathies on Wnt signaling; Overlap between signal transduction pathways contributing to LMNA laminopathies	MicroRNA (miRNA) biogenesis; Small interfering RNA (siRNA) biogenesis	5	0	0.303	-1.72	0.000891136	78.44	2.48308e+06	751608	36.32	72.42	1.11654e+06	2.73531e+06	2371749				1.0803e+06		1.26679e+06	2.73531e+06	2.48308e+06	869909	751608
FALSE	High	Master Protein	O95630	STAM-binding protein [OS=Homo sapiens]	0.001	FALSE	4.079	3	1	2	1	424	48	6.29	0	1	cell cycle OR cell proliferation;protein metabolism;other metabolic processes;signal transduction;other biological processes	plasma membrane;other membranes;cytosol;nucleus;other cytoplasmic organelle	other molecular function	Pf01398, Pf08969	10617	STAMBP	B5M0B6; D6W5H7; hsa:10617; O95630; Q3MJE7	ENSG00000124356	EGF/EGFR signaling pathway	Metalloprotease DUBs	2	0	0.265	-1.92	0.000943499	82.65	1.62471e+06	430505	90.3	43.6	4.03164e+06	1.62471e+06	596069	272278	248943	300037			4.57415e+06	1.62471e+06	624050	373687	309397
FALSE	High	Master Protein	Q92979	Ribosomal RNA small subunit methyltransferase NEP1 [OS=Homo sapiens]	0	FALSE	7.217	7	1	1	1	244	26.7	9.17	2.35	1	cell organization and biogenesis;RNA metabolism OR transcription;other metabolic processes;developmental processes;other biological processes	nucleus;other cell component	nucleic acid binding activity;other molecular function	Pf03587	10436	EMG1	hsa:10436; O00675; O00726; Q92979	ENSG00000126749		Major pathway of rRNA processing in the nucleolus and cytosol; rRNA modification in the nucleus and cytosol	2	0	0.243	-2.04	0.00107774	79.95	1.40435e+06	341896	21.8	84.01	872382	1.53763e+06	1.34139e+06						989773	1.53763e+06	1.40435e+06	392946	836912
FALSE	High	Master Protein	Q16594	Transcription initiation factor TFIID subunit 9 [OS=Homo sapiens]	0.005	FALSE	2.712	3	1	1	1	264	29	8.66	0	1	cell organization and biogenesis;protein metabolism;RNA metabolism OR transcription;other metabolic processes;stress response;other biological processes	nucleus;other cell component	nucleic acid binding activity;other molecular function	Pf02291	6880	TAF9	D3DWA3; hsa:6880; Q16594; Q5U0D1; Q9BTS1	ENSG00000273841; ENSG00000276463	Eukaryotic transcription initiation	HATs acetylate histones; RNA Polymerase II Pre-transcription Events; RNA polymerase II transcribes snRNA genes; HIV Transcription Initiation; RNA Polymerase II HIV Promoter Escape; Regulation of TP53 Activity through Phosphorylation; RNA Polymerase II Promoter Escape; RNA Polymerase II Transcription Pre-Initiation And Promoter Opening; RNA Polymerase II Transcription Initiation	12	0	0.186	-2.43	0.00108389	84.29	713070	132321	4.96	114.31	613003	713070	730324						695490	713070	764607	132321	77575
FALSE	High	Master Protein	P51116	RNA-binding protein FXR2 [OS=Homo sapiens]	0	FALSE	5.764	2	1	3	1	673	74.2	6.23	3.88	1	developmental processes;other biological processes	cytosol;nucleus;other cell component	nucleic acid binding activity;other molecular function	Pf00013, Pf05641, Pf12235, Pf16096, Pf17904, Pf18336	9513	FXR2	B2R9M2; D3DTQ1; hsa:9513; P51116; Q86V09; Q8WUM2	ENSG00000129245	VEGFA-VEGFR2 signaling		1	0	3.803	1.93	0.00111295	145.43	353225	1.36901e+06	104.58	122.83		1.84179e+06				6.99658e+06	926641	5043243	308343	1.84179e+06	353225	22350.7	105579
FALSE	High	Master Protein	O43752	Syntaxin-6 [OS=Homo sapiens]	0	FALSE	7.821	13	2	8	2	255	29.2	4.93	9.99	2	cell organization and biogenesis;transport;other biological processes	plasma membrane;other membranes;cytosol;ER/Golgi;nucleus;other cytoplasmic organelle;other cell component	other molecular function	Pf05739, Pf09177	10228	STX6	B2R652; B4DR17; hsa:10228; O43752; Q5VY08; Q6FH83	ENSG00000135823		Intra-Golgi traffic; Retrograde transport at the Trans-Golgi-Network	2	0	3.117	1.64	0.00114789	50.56	812988	2.5432e+06	78.05	36.51	595883	2.56943e+06	776536	1.84651e+06	3.59185e+06	1.94636e+06	1.13038e+06	1.83112e+06	676067	2.56943e+06	812988	2.53424e+06	4.46411e+06
FALSE	High	Master Protein	Q9Y2J8	Protein-arginine deiminase type-2 [OS=Homo sapiens]	0	FALSE	6.881	2	1	1	1	665	75.5	5.59	2.02	1	cell organization and biogenesis;protein metabolism;other metabolic processes;signal transduction;other biological processes	non-structural extracellular;cytosol;other cytoplasmic organelle;other cell component	other molecular function	Pf03068, Pf08526, Pf08527	11240	PADI2	hsa:11240; Q96DA7; Q9UPN2; Q9Y2J8	ENSG00000117115		Neutrophil degranulation; Chromatin modifying enzymes	2	0	4.249	2.09	0.00116747	99.6	209489	1.17613e+06	112.67	53.69				948605	980686		796083	640881	57232.4	209489	843357	1.30191e+06	1.21884e+06
FALSE	High	Master Protein	Q15018	BRISC complex subunit Abraxas 2 [OS=Homo sapiens]	0	FALSE	24.277	13	4	10	4	415	46.9	6.21	22.33	4	cell cycle OR cell proliferation;cell organization and biogenesis;protein metabolism;other metabolic processes;stress response;other biological processes	cytosol;cytoskeleton;nucleus;other cell component	cytoskeletal activity;other molecular function		23172	ABRAXAS2	B4DKR2; hsa:23172; Q15018; Q96H11	ENSG00000165660		Metalloprotease DUBs	1	0	0.287	-1.8	0.00118666	124.1	1.84737e+06	596209	10.63	66.49	1.12122e+06	1.29649e+06	1.76454e+06	153363	22074.8	761218	503480		1.62789e+06	2.01594e+06	1.84737e+06	346846	249774
FALSE	High	Master Protein	P16284	Platelet endothelial cell adhesion molecule [OS=Homo sapiens]	0	FALSE	96.666	23	12	68	12	738	82.5	6.99	126.68	12	cell adhesion;cell organization and biogenesis;transport;developmental processes;signal transduction;other biological processes	non-structural extracellular;plasma membrane;other membranes;other cell component	other molecular function	Pf13895, Pf17736	5175	PECAM1	A0A075B738; A8K3S7; D3DU31; hsa:5175; P16284; Q6LDA9; Q8TBH1; Q96RF5; Q96RF6; Q9NP65; Q9NPB7; Q9NPG9; Q9NQS9; Q9NQT0; Q9NQT1; Q9NQT2	ENSG00000261371	Markers of kidney cell lineage; TROP2 regulatory signaling	Integrin cell surface interactions; Neutrophil degranulation; Platelet degranulation ; Platelet sensitization by LDL; PECAM1 interactions	8	0	1.509	0.59	0.00121292	37.44	3.11209e+07	4.84397e+07	25.16	7.73	2.63062e+07	4.25619e+07	2.49447e+07	3.51708e+07	4.31599e+07	3.05804e+07	3.14227e+07	3.75541e+07	3.11209e+07	4.34085e+07	2.70459e+07	4.84397e+07	5.37197e+07
FALSE	High	Master Protein	Q96AZ6	Interferon-stimulated gene 20 kDa protein [OS=Homo sapiens]	0	FALSE	11.094	15	2	5	2	181	20.4	8.92	9.9	2	DNA metabolism;RNA metabolism OR transcription;other metabolic processes;stress response;other biological processes	nucleus;other cell component	nucleic acid binding activity;other molecular function	Pf00929	3669	ISG20	hsa:3669; O00441; O00586; Q96AZ6	ENSG00000172183		Interferon alpha/beta signaling	1	0	3.006	1.59	0.00125282	85.4	902507	2.9875e+06	48.48	64.39			436309	1.87703e+06	962031	3.31364e+06	2.02215e+06	5.93615e+06	902507	1.64979e+06	654313	2.57613e+06	1.65628e+06
FALSE	High	Master Protein	P10451	Osteopontin [OS=Homo sapiens]	0	FALSE	32.765	24	5	12	5	314	35.4	4.58	25.38	5	cell adhesion;cell organization and biogenesis;other metabolic processes;stress response;developmental processes;signal transduction;other biological processes	non-structural extracellular;ER/Golgi;other cell component	signal transduction activity or receptor binding;other molecular function	Pf00865	6696	SPP1	B2RDA1; hsa:6696; P10451; Q15681; Q15682; Q15683; Q4W597; Q567T5; Q8NBK2; Q96IZ1	ENSG00000118785	Osteoclast signaling; Osteopontin signaling; Brain-derived neurotrophic factor (BDNF) signaling pathway; Complement system; Vitamin D receptor pathway; Focal adhesion; Lung fibrosis; Focal adhesion: PI3K-Akt-mTOR-signaling pathway; TYROBP causal network in microglia; PI3K-Akt signaling pathway; Extracellular vesicles in the crosstalk of cardiac cells; Endochondral ossification; IL-18 signaling pa…	Degradation of the extracellular matrix; Signaling by PDGF; Integrin cell surface interactions; Regulation of Insulin-like Growth Factor (IGF) transport and uptake by Insulin-like Growth Factor Binding Proteins (IGFBPs); Post-translational protein phosphorylation; RUNX3 Regulates Immune Response and Cell Migration	28	0	0.328	-1.61	0.00127035	122.7	2.04873e+06	1.86594e+06	69.02	86.52	5.08935e+06	1.89955e+06	1.44794e+06	838711	1.08415e+06		854264	3.86302e+06	5.77419e+06	2.04873e+06	1.82222e+06	1.95754e+06	1.86594e+06
FALSE	High	Master Protein	P08397	Porphobilinogen deaminase [OS=Homo sapiens]	0	FALSE	9.672	3	1	2	1	361	39.3	7.18	4.4	1	protein metabolism;other metabolic processes	cytosol;other cell component	other molecular function	Pf01379, Pf03900	3145	HMBS	A8K2L0; G3V1P4; G5EA58; hsa:3145; P08396; P08397; Q16012	ENSG00000256269	Hemesynthesis defects and porphyrias; Heme biosynthesis	Heme biosynthesis	3	0	0.331	-1.6	0.00129765	121.45	3868836	857383	76.92	49.45		3868836	4.50507e+06	1.13647e+06	1.18459e+06				379719	3868836	4.71655e+06	1.55975e+06	1.47226e+06
FALSE	High	Master Protein	O75494	Serine/arginine-rich splicing factor 10 [OS=Homo sapiens]	0	FALSE	21.94	13	3	14	3	262	31.3	11.27	31.4	3	cell organization and biogenesis;RNA metabolism OR transcription;other metabolic processes;transport;other biological processes	cytosol;nucleus;other cell component	nucleic acid binding activity;other molecular function	Pf00076	10772	SRSF10	A6NFM6; A6NI42; A6NIU7; B4DJP9; hsa:10772; O60572; O75494; Q5JRH9; Q5JRI0; Q5JRI2; Q5JRI3; Q5JRI4; Q96G09; Q96P17	ENSG00000188529	mRNA processing	mRNA Splicing - Major Pathway; Processing of Capped Intron-Containing Pre-mRNA	3	0	1.575	0.65	0.00144861	64.27	1.35177e+07	2.26119e+07	12.24	23.31	1.32509e+07	1.17498e+07	1.29116e+07	14427795	1.38433e+07	21426543	18401375	16280639	1.50339e+07	1.17498e+07	1.35177e+07	1.98014e+07	1.72051e+07
FALSE	High	Master Protein	Q9Y3A6	Transmembrane emp24 domain-containing protein 5 [OS=Homo sapiens]	0	FALSE	13.182	14	3	9	3	229	26	4.84	13.58	3	cell organization and biogenesis;transport	other membranes;ER/Golgi;other cell component		Pf01105	50999	TMED5	B1AKT4; B2R703; D3DT38; hsa:50999; Q96AX8; Q9Y3A6	ENSG00000117500		WNT ligand biogenesis and trafficking	1	0	3.85	1.94	0.00146369	84.88	275034	1.43163e+06	44.07	53.79	242414			1.49133e+06		997763	1.43636e+06	294983	275034	531605	251372	2.04678e+06	874923
FALSE	High	Master Protein	P23469	Receptor-type tyrosine-protein phosphatase epsilon [OS=Homo sapiens]	0	FALSE	19.356	7	4	7	4	700	80.6	7.02	1.7	4	protein metabolism;other metabolic processes;other biological processes	plasma membrane;other membranes;nucleus;other cell component	other molecular function	Pf00102	5791	PTPRE	hsa:5791; P23469; Q13345; Q5VWH3; Q5VWH4; Q96KQ6	ENSG00000132334			0	0	0.334	-1.58	0.0015492	84.14	3.11114e+06	1.45793e+06	52.99	34.22	2.04745e+06	7.20499e+06	1.8369e+06	667261	967013	334443	434218		3.09339e+06	7.20499e+06	3.11114e+06	1.75326e+06	2.31323e+06
FALSE	High	Master Protein	P02792	Ferritin light chain [OS=Homo sapiens]	0	FALSE	13.32	9	1	11	1	175	20	5.78	21.94	1	transport;other biological processes	non-structural extracellular;cytosol;other cytoplasmic organelle;other cell component	other molecular function	Pf00210	2512	FTL	B2R4B9; hsa:2512; P02792; Q6IBT7; Q7Z2W1; Q86WI9; Q8WU07; Q96AU9; Q96CU0; Q9BTZ8	ENSG00000087086	Nuclear receptors meta-pathway; NRF2 pathway; Ferroptosis; Neurodegeneration with brain iron accumulation (NBIA) subtypes pathway; Iron metabolism disorders	Neutrophil degranulation; Golgi Associated Vesicle Biogenesis; Iron uptake and transport; Scavenging by Class A Receptors	9	0	3.066	1.62	0.00163884	79.01	700576	2.06369e+06	76.03	117.51	1.72137e+06	700576	458955	8688072	1.18543e+06	1.43827e+06	1.0393e+06	1.6261e+06	1.953e+06	700576	480499	1.19239e+07	1.4733e+06
FALSE	High	Master Protein	Q96D71	RalBP1-associated Eps domain-containing protein 1 [OS=Homo sapiens]	0	FALSE	11.457	4	2	6	2	796	86.6	5.69	4.19	2	transport	plasma membrane;other membranes;cytosol;nucleus;other cell component	other molecular function	Pf12763	85021	REPS1	B7ZBZ8; B7ZBZ9; B7ZC00; hsa:85021; J3KP76; Q5JWJ5; Q5JWJ6; Q5JWJ7; Q8NDR7; Q8WU62; Q96D71; Q9BXY9	ENSG00000135597		Cargo recognition for clathrin-mediated endocytosis	2	0	3.266	1.71	0.00177489	57.35	556136	1.81649e+06	37.76	57.12				1.32354e+06	1.56678e+06		1.70514e+06	1129913	337910	556136	752101	1.81649e+06	1.94726e+06
FALSE	High	Master Protein	Q8WUH6	Transmembrane protein 263 [OS=Homo sapiens]	0	FALSE	4.642	13	1	3	1	116	11.7	9.32	3.63	1		other membranes		Pf15475	90488	TMEM263	B3KMN9; hsa:90488; Q8WUH6	ENSG00000151135			0	0	3.168	1.66	0.0018543	31.89	680242	1.8826e+06	67.68	47.85					1.51475e+06	1.5657e+06	1517827	1217931	680242	109404	707817	306126	1.8826e+06
FALSE	High	Master Protein	P22059	Oxysterol-binding protein 1 [OS=Homo sapiens]	0	FALSE	27.564	7	4	16	4	807	89.4	7.3	14.81	4	cell organization and biogenesis;other metabolic processes;transport;other biological processes	other membranes;cytosol;ER/Golgi;nucleus;other cell component	transporter activity;other molecular function	Pf00169, Pf01237	5007	OSBP	hsa:5007; P22059; Q6P524	ENSG00000110048		Sphingolipid de novo biosynthesis; Synthesis of bile acids and bile salts	2	0	2.978	1.57	0.00196691	116.06	1.03525e+06	2.77121e+06	21.36	36.84			468790	1.8127e+06		2.55658e+06	1.6469e+06	2.46438e+06	813426	1.03525e+06	1.25547e+06	2.77121e+06	1.38613e+06
FALSE	High	Master Protein	Q7Z7K0	COX assembly mitochondrial protein homolog [OS=Homo sapiens]	0	FALSE	13.047	25	2	8	2	106	12.5	8.63	14.69	2		mitochondrion	other molecular function	Pf08583	152100	CMC1	hsa:152100; Q68DJ7; Q7Z7K0	ENSG00000187118	Mitochondrial complex IV assembly		1	0	4.44	2.15	0.00197072	43.61	248522	984297	72.66	35.31				327841	734960	968186	666239	794464	32664.2	248522	291465	449945	913441
FALSE	High	Master Protein	O15294	UDP-N-acetylglucosamine--peptide N-acetylglucosaminyltransferase 110 kDa subunit [OS=Homo sapiens]	0	FALSE	36.03	8	7	22	7	1046	116.9	6.7	33.34	7	cell organization and biogenesis;protein metabolism;other metabolic processes;signal transduction;other biological processes	plasma membrane;other membranes;cytosol;mitochondrion;nucleus;other cell component	nucleic acid binding activity;other molecular function	Pf00515, Pf13181, Pf13414, Pf13424, Pf13844	8473	OGT	hsa:8473; O15294; Q7Z3K0; Q8WWM8; Q96CC1; Q9UG57	ENSG00000147162	Ectoderm differentiation; Ectoderm differentiation; Pleural mesothelioma	UCH proteinases; Formation of WDR5-containing histone-modifying complexes; Regulation of necroptotic cell death; HATs acetylate histones	8	0	1.777	0.83	0.00198304	127.38	5.0226e+06	9.84695e+06	8.28	21.48	3.80762e+06	4.57782e+06	3.56477e+06	6.63574e+06	7.23072e+06	5.54147e+06	9.67045e+06	6794643	4.66801e+06	5.50328e+06	5.0226e+06	9.84695e+06	9.76834e+06
FALSE	High	Master Protein	Q13596	Sorting nexin-1 [OS=Homo sapiens]	0	FALSE	40.78	19	9	32	7	522	59	5.15	37.23	9	cell cycle OR cell proliferation;cell organization and biogenesis;transport;other biological processes	other membranes;cytosol;ER/Golgi;other cytoplasmic organelle;other cell component	signal transduction activity or receptor binding;other molecular function	Pf00787, Pf03700, Pf09325	6642	SNX1	A6NM19; A8K6T7; H0Y2M5; hsa:6642; O60750; O60751; Q13596; Q6ZRJ8	ENSG00000028528			0	0	1.767	0.82	0.00199042	85.23	4.39568e+06	9.82606e+06	10.46	28.84	3.01105e+06	2.16269e+06	2.99476e+06	6.06058e+06	2.49113e+06	7377779	6.65094e+06	7.62489e+06	4.56015e+06	3.72516e+06	4.39568e+06	9.008e+06	4.45689e+06
FALSE	High	Master Protein	P36222	Chitinase-3-like protein 1 [OS=Homo sapiens]	0	FALSE	75.712	38	12	105	12	383	42.6	8.46	194.78	12	other metabolic processes;stress response;developmental processes;signal transduction;other biological processes	non-structural extracellular;extracellular matrix;ER/Golgi;other cell component	extracellular structural activity;other molecular function	Pf00704	1116	CHI3L1	B2R7B0; hsa:1116; P30923; P36222; Q8IVA4; Q96HI7	ENSG00000133048	Mammary gland development pathway - Involution (Stage 4 of 4)	Neutrophil degranulation	2	0	1.363	0.45	0.0020578	29.75	1.25445e+08	1.52191e+08	13.35	4.57	9.08967e+07	133908442	119739009	1.17785e+08	1.21724e+08	1.06068e+08	1.02266e+08	1.20125e+08	1.03645e+08	1.35357e+08	1.25445e+08	1.61654e+08	1.51314e+08
FALSE	High	Master Protein	P51606	N-acylglucosamine 2-epimerase [OS=Homo sapiens]	0	FALSE	17.576	10	4	21	4	417	47.7	6.25	30.93	4	other metabolic processes;other biological processes	cytosol	enzyme regulator activity;other molecular function	Pf07221	5973	RENBP	B4DNZ3; hsa:5973; P51606; Q96BI6	ENSG00000102032		Synthesis of UDP-N-acetyl-glucosamine	1	0	0.562	-0.83	0.0022593	34.23	1.17355e+07	6.08746e+06	8.06	6.59	1.08976e+07	1.17355e+07	1.00606e+07	3.78802e+06	4.82795e+06	3.8602e+06	3.83912e+06	3.8604e+06	1.2364e+07	1.17355e+07	1.05328e+07	5.44545e+06	6.46897e+06
FALSE	High	Master Protein	Q9Y241	HIG1 domain family member 1A, mitochondrial [OS=Homo sapiens]	0	FALSE	5.985	20	1	3	1	93	10.1	9.79	9.72	1	cell organization and biogenesis;other biological processes	other membranes;mitochondrion;nucleus;other cell component		Pf04588	25994	HIGD1A	hsa:25994; Q9UFZ2; Q9Y241	ENSG00000181061	Mitochondrial complex IV assembly	Regulation of gene expression by Hypoxia-inducible Factor	2	0	3.249	1.7	0.00231584	23.44	479951	1.55935e+06	56.6	34.79				983647		1.11756e+06	1.06694e+06	1.12274e+06	493535	479951	127247	1.35e+06	519054
FALSE	High	Master Protein	Q9NQT5	Exosome complex component RRP40 [OS=Homo sapiens]	0	FALSE	15.77	13	2	5	2	275	29.6	8.1	14.12	2	DNA metabolism;RNA metabolism OR transcription;other metabolic processes;developmental processes;other biological processes	cytosol;nucleus;other cytoplasmic organelle;other cell component	nucleic acid binding activity;other molecular function	Pf15985	51010	EXOSC3	A8K0K6; hsa:51010; Q5QP85; Q9NQT5; Q9Y3A8	ENSG00000107371		Major pathway of rRNA processing in the nucleolus and cytosol; ATF4 activates genes in response to endoplasmic reticulum stress; KSRP (KHSRP) binds and destabilizes mRNA; Tristetraprolin (TTP, ZFP36) binds and destabilizes mRNA; Butyrate Response Factor 1 (BRF1) binds and destabilizes mRNA; mRNA decay by 3' to 5' exoribonuclease	6	0	2.901	1.54	0.00237615	21.6	799943	2.19235e+06	57.17	42.36				1.5974e+06		1.70105e+06	1.40906e+06	1.75443e+06	799943	210252	839945	2.19235e+06	494218
FALSE	High	Master Protein	P62913	60S ribosomal protein L11 [OS=Homo sapiens]	0	FALSE	28.911	20	3	74	3	178	20.2	9.6	147.4	3	cell organization and biogenesis;protein metabolism;RNA metabolism OR transcription;other metabolic processes;transport;other biological processes	cytosol;translational apparatus;nucleus;other cell component	enzyme regulator activity;nucleic acid binding activity;other molecular function	Pf00281, Pf00673	6135	RPL11	hsa:6135; P25121; P39026; P62913; Q8TDH2; Q9Y674	ENSG00000142676	Cytoplasmic ribosomal proteins	Regulation of expression of SLITs and ROBOs; L13a-mediated translational silencing of Ceruloplasmin expression; Formation of a pool of free 40S subunits; GTP hydrolysis and joining of the 60S ribosomal subunit; Major pathway of rRNA processing in the nucleolus and cytosol; Nonsense Mediated Decay (NMD) enhanced by the Exon Junction Complex (EJC); SRP-dependent cotranslational protein targeting to…	14	0	1.351	0.43	0.00291751	27.66	1.3723e+08	1.75234e+08	2.58	4.78	1.2506e+08	1.3723e+08	1.28858e+08	1.18258e+08	1.33555e+08	1.27043e+08	118610361	1.27665e+08	1.41889e+08	1.3723e+08	1.34907e+08	1.62303e+08	1.65988e+08
FALSE	High	Master Protein	Q16774	Guanylate kinase [OS=Homo sapiens]	0	FALSE	7.898	9	2	6	2	197	21.7	6.55	5.82	2	other metabolic processes	cytosol;other cell component	kinase activity;other molecular function	Pf00625	2987	GUK1	B1ANH1; hsa:2987; Q16774	ENSG00000143774		Interconversion of nucleotide di- and triphosphates; Azathioprine ADME	2	0	0.503	-0.99	0.00308194	82.89	7.24745e+06	4.5282e+06	7.33	11.02	6.38787e+06	7799192	6.4331e+06	2763630	3.00688e+06	3186099	2.40278e+06	3.07161e+06	7.24745e+06	7799192	6.73508e+06	4.67211e+06	4.01174e+06
FALSE	High	Master Protein	P05386	60S acidic ribosomal protein P1 [OS=Homo sapiens]	0	FALSE	8.43	14	1	35	1	114	11.5	4.32	54.68	1	protein metabolism;other metabolic processes	cytosol;translational apparatus;other cell component	enzyme regulator activity;other molecular function	Pf00428	6176	RPLP1	A6NIB2; hsa:6176; P05386	ENSG00000137818	Cytoplasmic ribosomal proteins	L13a-mediated translational silencing of Ceruloplasmin expression; Formation of a pool of free 40S subunits; GTP hydrolysis and joining of the 60S ribosomal subunit; Regulation of expression of SLITs and ROBOs; Major pathway of rRNA processing in the nucleolus and cytosol; Nonsense Mediated Decay (NMD) enhanced by the Exon Junction Complex (EJC); SRP-dependent cotranslational protein targeting to…	14	0	1.47	0.56	0.00319405	47.08	3.64197e+07	5.35521e+07	8.25	62.97	35355816	34083612	3.47868e+07	673408	33451170	5.41615e+07	5.21349e+07	38557764	4.01134e+07	34083612	3.64197e+07	924218	4.15746e+07
FALSE	High	Master Protein	P25398	40S ribosomal protein S12 [OS=Homo sapiens]	0	FALSE	93.518	54	7	106	7	132	14.5	7.21	257.51	7	protein metabolism;other metabolic processes;other biological processes	cytosol;ER/Golgi;translational apparatus;nucleus;other cell component	other molecular function	Pf01248	6206	RPS12	hsa:6206; P25398; Q76M58	ENSG00000112306	Cytoplasmic ribosomal proteins	Regulation of expression of SLITs and ROBOs; L13a-mediated translational silencing of Ceruloplasmin expression; Translation initiation complex formation; Formation of a pool of free 40S subunits; Formation of the ternary complex, and subsequently, the 43S complex; Ribosomal scanning and start codon recognition; GTP hydrolysis and joining of the 60S ribosomal subunit; Major pathway of rRNA process…	19	0	0.707	-0.5	0.00327583	59.07	1.77113e+08	1.49951e+08	7.02	12.41	1.56107e+08	169305851	1.85355e+08	9.39102e+07	1.20652e+08	1.20432e+08	9.3643e+07	1.21806e+08	1.77113e+08	169305851	1.94056e+08	1.29563e+08	1.49951e+08
FALSE	High	Master Protein	Q14558	Phosphoribosyl pyrophosphate synthase-associated protein 1 [OS=Homo sapiens]	0	FALSE	19.491	12	3	7	3	356	39.4	7.2	14.82	3	other metabolic processes	other cell component	enzyme regulator activity;other molecular function	Pf13793, Pf14572	5635	PRPSAP1	B2R6M4; hsa:5635; Q14558; Q96H06	ENSG00000161542			0	0	0.339	-1.56	0.00368276	132.27	1.79484e+06	1.4437e+06	95.59	69.26	1.23234e+06	6997848	1.10174e+06			1.05662e+06	2.04226e+06		1.79484e+06	6997848	1.20857e+06	1.02468e+06	1.4437e+06
FALSE	High	Master Protein	O95295	SNARE-associated protein Snapin [OS=Homo sapiens]	0	FALSE	14.041	26	2	12	2	136	14.9	9.31	23.76	2	cell-cell signaling;cell cycle OR cell proliferation;cell organization and biogenesis;protein metabolism;other metabolic processes;transport;developmental processes;other biological processes	other membranes;cytosol;cytoskeleton;ER/Golgi;other cytoplasmic organelle;other cell component	other molecular function	Pf14712	23557	SNAPIN	D3DV56; hsa:23557; O95295; Q5SXU8	ENSG00000143553	Alstrom syndrome	Golgi Associated Vesicle Biogenesis	2	0	2.723	1.45	0.00368354	93.01	2.03733e+06	3.06513e+06	68.49	21.97	1.77957e+06		3.51228e+06	1.60631e+06	2246026	2.68487e+06	2.91353e+06	1.74144e+06	2.03733e+06	910876	4.07398e+06	2.95405e+06	3.06513e+06
FALSE	High	Master Protein	P09668	Pro-cathepsin H [OS=Homo sapiens]	0	FALSE	16.916	8	2	23	2	335	37.4	8.07	35.89	2	protein metabolism;other metabolic processes;developmental processes;signal transduction;other biological processes	non-structural extracellular;cytosol;other cytoplasmic organelle;other cell component	enzyme regulator activity;other molecular function	Pf00112, Pf08246	1512	CTSH	B2RBK0; hsa:1512; P09668; Q96NY6; Q9BUM7	ENSG00000103811		MHC class II antigen presentation; Neutrophil degranulation; Surfactant metabolism	3	0	1.534	0.62	0.00369444	40.15	14960633	2.04069e+07	19.5	9.6	1.42717e+07	14960633	1.04655e+07	16775887	1.41934e+07	1.42224e+07	1.33839e+07	15147963	1.61922e+07	14960633	1.09568e+07	2.3024e+07	1.76401e+07
FALSE	High	Master Protein	Q9Y696	Chloride intracellular channel protein 4 [OS=Homo sapiens]	0	FALSE	51.351	43	9	45	9	253	28.8	5.59	91.37	9	transport;developmental processes;other biological processes	plasma membrane;other membranes;cytosol;cytoskeleton;mitochondrion;nucleus;other cell component	transporter activity	Pf13410	25932	CLIC4	hsa:25932; Q9UFW9; Q9UQJ6; Q9Y696	ENSG00000169504			0	0	1.371	0.46	0.00371787	28.56	5.20832e+07	7.23772e+07	7.38	10.03	4.57642e+07	58943987	49747995	5.06194e+07	5.53023e+07	5.29602e+07	48989799	6.2736e+07	5.19224e+07	58943987	5.20832e+07	6.94726e+07	6.87321e+07
FALSE	High	Master Protein	P53367	Arfaptin-1 [OS=Homo sapiens]	0	FALSE	15.563	11	3	7	3	373	41.7	6.7	7.93	3	transport;other biological processes	other membranes;cytosol;ER/Golgi	other molecular function	Pf06456	27236	ARFIP1	B4DS69; hsa:27236; P53367; Q2M2X4; Q3SYL4; Q9Y2X6	ENSG00000164144			0	0	0.304	-1.72	0.00376617	40.9	1.85406e+06	443088	14.74	37.75	1.63416e+06	1.45314e+06	1.84682e+06						1.85406e+06	1.45314e+06	1.93352e+06	216424	639576
FALSE	High	Master Protein	Q9H8Y5	Ankyrin repeat and zinc finger domain-containing protein 1 [OS=Homo sapiens]	0	FALSE	4.562	2	1	1	1	726	80.9	8.41	0	1	protein metabolism;other metabolic processes;stress response	other cell component	other molecular function	Pf00023, Pf18716, Pf18826	55139	ANKZF1	hsa:55139; Q9H8Y5; Q9NVZ4	ENSG00000163516			0	0	2.862	1.52	0.00383316	90.03	711583	2.0364e+06	30.54	64.51					1.6385e+06		1.54164e+06	1.72553e+06	711583	718368	393467	799775	2.0364e+06
FALSE	High	Master Protein	Q2NL82	Pre-rRNA-processing protein TSR1 homolog [OS=Homo sapiens]	0	FALSE	19.106	6	4	7	4	804	91.8	7.42	9.64	4	RNA metabolism OR transcription;other metabolic processes	cytosol;nucleus;other cell component	nucleic acid binding activity;other molecular function	Pf04950, Pf08142	55720	TSR1	hsa:55720; Q2NL82; Q8WUY5; Q9NVT0; Q9P2E6	ENSG00000167721		Major pathway of rRNA processing in the nucleolus and cytosol	1	0	0.306	-1.71	0.004004	105.02	1.83394e+06	561963	21.69	94.16	1157809	2041874	1751712	779773			1.3043e+06		1.31361e+06	2041874	1.83394e+06	1.0702e+06	125901
FALSE	High	Master Protein	Q2M385	Macrophage-expressed gene 1 protein [OS=Homo sapiens]	0.009	FALSE	2.393	1	1	1	1	716	78.5	7.65	0	1	stress response	non-structural extracellular;other membranes;other cell component		Pf01823	219972	MPEG1	hsa:219972; Q2M1T6; Q2M385; Q8TEF8	ENSG00000197629			0	0	2.535	1.34	0.004004	136.05	654924	4.75866e+06	121.06	123.55		654924	4.01748e+06	3.46728e+06	829362	18711814	6917859	632364	406608	654924	4.20607e+06	4.75866e+06	1.03077e+06
FALSE	High	Master Protein	O75792	Ribonuclease H2 subunit A [OS=Homo sapiens]	0	FALSE	6.252	5	1	3	1	299	33.4	5.25	3.13	1	DNA metabolism;RNA metabolism OR transcription;other metabolic processes;stress response	cytosol;nucleus;other cell component	nucleic acid binding activity;other molecular function	Pf01351	10535	RNASEH2A	B2RCY1; hsa:10535; O75792; Q96F11	ENSG00000104889			0	0	0.31	-1.69	0.00402193	46.56	1.77374e+06	525030	42.5	25.74		2.22459e+06	1.69421e+06						870111	2.22459e+06	1.77374e+06	689912	473254
FALSE	High	Master Protein	P49006	MARCKS-related protein [OS=Homo sapiens]	0	FALSE	24.714	35	4	21	4	195	19.5	4.67	19.07	4	cell cycle OR cell proliferation;cell organization and biogenesis;developmental processes;other biological processes	plasma membrane;other membranes;cytoskeleton;other cell component	cytoskeletal activity;other molecular function	Pf02063	65108	MARCKSL1	D3DPQ0; hsa:65108; P49006; Q5TEE6; Q6NXS5	ENSG00000175130			0	0	1.612	0.69	0.00411719	102.17	1.98124e+06	2.20427e+07	121.07	20.91	10917606			1.55693e+07	2.2847e+07	1.31169e+07	12503548	1.99057e+07	1.44215e+07	1.64175e+06	1.98124e+06	2.20427e+07	2.86286e+07
FALSE	High	Master Protein	P16150	Leukosialin [OS=Homo sapiens]	0	FALSE	12.261	22	5	13	5	400	40.3	5.1	19.11	5	cell adhesion;stress response;signal transduction;other biological processes	non-structural extracellular;plasma membrane;other membranes;nucleus;other cell component	other molecular function		6693	SPN	A8K9B1; hsa:6693; P16150	ENSG00000197471	16p11.2 proximal deletion syndrome	Basigin interactions	3	0	0.614	-0.7	0.00433288	40.22	3.09435e+07	1.85576e+07	17.74	8.67	27273528	2.31711e+07	31423192	1.36358e+07	17446208	12933555	11722900	1.31704e+07	3.09435e+07	2.31711e+07	3.28982e+07	1.87144e+07	2.16829e+07
FALSE	High	Master Protein	P06703	Protein S100-A6 [OS=Homo sapiens]	0	FALSE	9.616	17	2	50	2	90	10.2	5.48	26.48	2	cell cycle OR cell proliferation;cell organization and biogenesis;transport;developmental processes;signal transduction;other biological processes	plasma membrane;other membranes;cytosol;nucleus;other cell component	transporter activity;cytoskeletal activity;other molecular function	Pf01023	6277	S100A6	D3DV39; hsa:6277; P06703; Q5RHS4	ENSG00000197956	Gastric cancer network 2; Vitamin D receptor pathway; Prostaglandin synthesis and regulation		3	0	0.712	-0.49	0.00439508	120.06	3.32683e+08	2.98475e+08	7.68	22.54	279877184	3.32683e+08	3.51819e+08	217233792	206619807	2.82318e+08	2.56941e+08	178025617	3.17538e+08	3.32683e+08	3.68334e+08	2.98475e+08	2.56954e+08
FALSE	High	Master Protein	P30740	Leukocyte elastase inhibitor [OS=Homo sapiens]	0	FALSE	71.242	25	8	34	8	379	42.7	6.28	87.48	8	cell cycle OR cell proliferation;other biological processes	non-structural extracellular;other cytoplasmic organelle;other cell component	enzyme regulator activity	Pf00079	1992	SERPINB1	A8K5L2; B4DNT0; hsa:1992; P30740; Q53FB9; Q5W0E1; Q9UDF8	ENSG00000021355	Vitamin D receptor pathway	Neutrophil degranulation	2	0	1.504	0.59	0.00447495	46.62	2.30657e+07	4.4924e+07	14.58	7.05	1.71365e+07	2.22189e+07	2.57595e+07	3.3341e+07	3.72042e+07	2.95489e+07	3.04076e+07	2.77353e+07	2.03038e+07	2.30657e+07	2.71148e+07	4.57588e+07	4.6239e+07
FALSE	High	Master Protein	Q5T1J5	Putative coiled-coil-helix-coiled-coil-helix domain-containing protein CHCHD2P9, mitochondrial [OS=Homo sapiens]	0	FALSE	30.194	27	2	13	2	151	15.5	9.89	27.71	2	cell organization and biogenesis;other biological processes	mitochondrion;nucleus	nucleic acid binding activity			CHCHD2P9	Q5T1J5				0	0	0.397	-1.33	0.00462691	74.52	4.45483e+06	1.72903e+06	17.04	84.35	3.92647e+06	5.22712e+06	3.53987e+06	764671	4890704	643522	1.29468e+06	373314	4.45483e+06	5.22712e+06	3.70604e+06	1.08368e+06	6.07838e+06
FALSE	High	Master Protein	P62891	60S ribosomal protein L39 [OS=Homo sapiens]	0	FALSE	12.157	20	1	16	1	51	6.4	12.56	34.63	1	protein metabolism;other metabolic processes;stress response	non-structural extracellular;cytosol;translational apparatus	nucleic acid binding activity;other molecular function	Pf00832	6170	RPL39	hsa:6170; P02404; P39025; P62891; Q9BYF2	ENSG00000198918	Cytoplasmic ribosomal proteins	Regulation of expression of SLITs and ROBOs; L13a-mediated translational silencing of Ceruloplasmin expression; Formation of a pool of free 40S subunits; GTP hydrolysis and joining of the 60S ribosomal subunit; Major pathway of rRNA processing in the nucleolus and cytosol; Nonsense Mediated Decay (NMD) enhanced by the Exon Junction Complex (EJC); SRP-dependent cotranslational protein targeting to…	14	0	0.608	-0.72	0.00480592	18.49	29117618	1.77083e+07	13.72	22.94	26677697	29117618	22185262	7.25298e+06	1.42482e+07	13581196	1.10782e+07	13169582	3.02675e+07	29117618	2.32267e+07	9.95434e+06	1.77083e+07
FALSE	High	Master Protein	Q9BSD7	Cancer-related nucleoside-triphosphatase [OS=Homo sapiens]	0	FALSE	10.152	12	2	5	2	190	20.7	9.54	6.89	2			other molecular function	Pf03266	84284	NTPCR	hsa:84284; Q9BSD7	ENSG00000135778			0	0	0.284	-1.81	0.0049519	39.39	1.33705e+06	417840	23.28	48.55	1.04546e+06	1.83223e+06	1.2771e+06		336197				1.18615e+06	1.83223e+06	1.33705e+06	551839	417840
FALSE	Medium	Master Protein	A6NNT2	Uncharacterized protein C16orf96 [OS=Homo sapiens]	0.025	FALSE	1.718	1	1	2	1	1141	125	7.03	0	1				Pf16043	342346	C16orf96	A6NNT2; C9JH24; hsa:342346	ENSG00000205832			0	0	2.15	1.1	0.00505469	22.73	2.38648e+06	5.19064e+06	17.59	6.51	1.8454e+06	2.9509e+06	2.27947e+06	3.84126e+06	3.62127e+06	3.69836e+06	3.4333e+06	3.73728e+06	2.09372e+06	2.9509e+06	2.38648e+06	5.27193e+06	4.50068e+06
FALSE	High	Master Protein	P09467	Fructose-1,6-bisphosphatase 1 [OS=Homo sapiens]	0	FALSE	40.877	22	5	21	4	338	36.8	6.99	40.1	5	other metabolic processes;stress response;other biological processes	cytosol;nucleus;other cell component	other molecular function	Pf00316, Pf18913	2203	FBP1	hsa:2203; O75571; P09467; Q53F94; Q96E46	ENSG00000165140	Angiopoietin-like protein 8 regulatory pathway; Disorders of fructose metabolism; Glycolysis and gluconeogenesis; Metabolic Epileptic Disorders	Gluconeogenesis	5	0	0.562	-0.83	0.0051383	65.5	1.01837e+07	6.07306e+06	12.09	17.31	7.35783e+06	9.89192e+06	1.0053e+07	4.21077e+06	5.32617e+06	3.99149e+06	2.54185e+06	3.846e+06	8.34793e+06	1.01837e+07	1.05249e+07	6.07306e+06	6.73331e+06
FALSE	Medium	Master Protein	Q6ZMW3	Echinoderm microtubule-associated protein-like 6 [OS=Homo sapiens]	0.039	FALSE	1.418	0	1	5	1	1958	217.8	7.44	0	1		cytoskeleton;other cell component	cytoskeletal activity	Pf00400, Pf03451, Pf12894	400954	EML6	A8MUB5; B6ZDG7; hsa:400954; Q6ZMW3	ENSG00000214595			0	0	1.988	0.99	0.00517187	14.05	2.98359e+06	5.86868e+06	14.53	8.45	2.8745e+06	2.43498e+06	2849818	4723825	4917976	3.84601e+06	3.97232e+06	3.75989e+06	3.2613e+06	2.43498e+06	2.98359e+06	6.48321e+06	6.11228e+06
FALSE	High	Master Protein	Q9UL46	Proteasome activator complex subunit 2 [OS=Homo sapiens]	0	FALSE	51.245	44	10	94	10	239	27.4	5.73	132.63	10	other biological processes	cytosol;nucleus;other cell component	enzyme regulator activity;other molecular function	Pf02251, Pf02252	5721	PSME2	hsa:5721; Q15129; Q9UL46	ENSG00000100911; ENSG00000284889	Proteasome degradation	Ub-specific processing proteases; UCH proteinases; RUNX1 regulates transcription of genes involved in differentiation of HSCs; FCERI mediated NF-kB activation; Downstream TCR signaling; Antigen processing: Ubiquitination & Proteasome degradation; Activation of NF-kappaB in B cells; SCF-beta-TrCP mediated degradation of Emi1; Degradation of beta-catenin by the destruction complex; Dectin-1 mediate…	61	0	1.331	0.41	0.00521518	45.68	7.96318e+07	1.25729e+08	13.74	4.15	5.33313e+07	8.06328e+07	7.56341e+07	9.22592e+07	1.0014e+08	8.01024e+07	8.18617e+07	9.03222e+07	6.25225e+07	8.07178e+07	7.96318e+07	1.27409e+08	1.25729e+08
FALSE	High	Master Protein	Q8TCS8	Polyribonucleotide nucleotidyltransferase 1, mitochondrial [OS=Homo sapiens]	0	FALSE	107.507	30	21	87	21	783	85.9	7.77	110.5	21	cell organization and biogenesis;RNA metabolism OR transcription;other metabolic processes;stress response;transport;developmental processes;other biological processes	other membranes;cytosol;mitochondrion;ER/Golgi;translational apparatus;nucleus;other cytoplasmic organelle;other cell component	nucleic acid binding activity;other molecular function	Pf00013, Pf01138, Pf03725, Pf03726	87178	PNPT1	hsa:87178; Q53SU0; Q68CN1; Q7Z7D1; Q8IWX1; Q8TCS8; Q96T05; Q9BRU3; Q9BVX0	ENSG00000138035	Pyrimidine metabolism; miRNA degrading enzymes		2	0	1.439	0.52	0.00521973	35.69	3.21711e+07	4.93369e+07	8.56	9.17	2.7529e+07	3.54084e+07	2.90122e+07	3.58953e+07	4.75883e+07	3.43529e+07	3.8506e+07	3.52752e+07	3.21711e+07	3.71796e+07	3.21588e+07	4.92644e+07	5.91449e+07
FALSE	High	Master Protein	P29590	Protein PML [OS=Homo sapiens]	0	FALSE	39.968	10	8	43	8	882	97.5	6.21	79.04	8	cell cycle OR cell proliferation;cell organization and biogenesis;protein metabolism;other metabolic processes;stress response;transport;developmental processes;signal transduction;other biological processes	other membranes;cytosol;ER/Golgi;nucleus;other cytoplasmic organelle;other cell component	nucleic acid binding activity;other molecular function	Pf00643, Pf12126	5371	PML	E9PBR7; hsa:5371; P29590; P29591; P29592; P29593; Q00755; Q15959; Q59FP9; Q8WUA0; Q96S41; Q9BPW2; Q9BWP7; Q9BZX6; Q9BZX7; Q9BZX8; Q9BZX9; Q9BZY0; Q9BZY2; Q9BZY3	ENSG00000140464	miRNA regulation of DNA damage response; Wnt/beta-catenin signaling pathway in leukemia; p53 transcriptional gene network; DNA damage response	Interferon gamma signaling; HCMV Early Events; SUMOylation of DNA damage response and repair proteins; SUMOylation of ubiquitinylation proteins; Regulation of TP53 Activity through Acetylation; Regulation of PTEN localization; Regulation of RUNX1 Expression and Activity	11	0	1.457	0.54	0.00524579	29.23	2.83099e+07	4.56556e+07	12.77	9.27	2.40772e+07	3.45028e+07	2.70406e+07	2.90819e+07	3.60903e+07	3.25804e+07	3.09028e+07	3.75255e+07	2.74676e+07	3.45028e+07	2.83099e+07	4.02478e+07	4.48546e+07
FALSE	High	Master Protein	O75427	Leucine-rich repeat and calponin homology domain-containing protein 4 [OS=Homo sapiens]	0	FALSE	14.297	4	2	13	2	683	73.4	8.22	27.82	2	developmental processes;other biological processes	nucleus;other cell component		Pf00307, Pf13855	4034	LRCH4	A4D2D5; hsa:4034; O75427; Q8WV85; Q96ID0	ENSG00000077454			0	0	2.46	1.3	0.00551272	111.18	1.71623e+06	3.69992e+06	18.83	7.24	1051491	1.87988e+06	1.50722e+06	2.53548e+06	3.37262e+06	2.57862e+06	2.44707e+06	2.77299e+06	1.697e+06	2.33069e+06	1.71623e+06	3.47982e+06	4.19164e+06
FALSE	Medium	Master Protein	P21926	CD9 antigen [OS=Homo sapiens]	0.011	FALSE	2.228	4	1	1	1	228	25.4	7.15	1.77	1	cell adhesion;cell cycle OR cell proliferation;cell organization and biogenesis;stress response;transport;developmental processes;other biological processes	non-structural extracellular;plasma membrane;other membranes;other cell component	signal transduction activity or receptor binding	Pf00335	928	CD9	D3DUQ9; hsa:928; P21926; Q5J7W6; Q96ES4	ENSG00000010278	Vitamin D receptor pathway	Platelet degranulation ; Uptake and function of diphtheria toxin; Acrosome Reaction and Sperm:Oocyte Membrane Binding	4	0	0.303	-1.72	0.00565677	62.11	1.45528e+06	441468	14.71	84.04	1.28268e+06	1.12416e+06	1.41485e+06						1.45528e+06	1.12416e+06	1.48127e+06	759748	460706
FALSE	High	Master Protein	P42331	Rho GTPase-activating protein 25 [OS=Homo sapiens]	0	FALSE	18.98	9	5	7	5	645	73.4	6.37	7.97	5	cell organization and biogenesis;transport;signal transduction;other biological processes	plasma membrane	enzyme regulator activity	Pf00169, Pf00620	9938	ARHGAP25	A8K2Y1; B7Z498; E9PFQ7; G5E9G2; hsa:9938; P42331; Q8IXQ2	ENSG00000163219		RAC1 GTPase cycle	1	0	2.627	1.39	0.00576257	57.73	1.13413e+06	2.82325e+06	38.16	26.57	1.02595e+06			2.32522e+06	2.2716e+06	1.74236e+06	2.50401e+06	1.24584e+06	1.65529e+06	1.13413e+06	756876	3.19125e+06	2.82325e+06
FALSE	High	Master Protein	P27701	CD82 antigen [OS=Homo sapiens]	0	FALSE	6.867	8	2	4	2	267	29.6	5.24	2.29	2		plasma membrane;other membranes		Pf00335	3732	CD82	D3DQN6; E9PC70; hsa:3732; P27701; Q7Z2D4; Q7Z5N2	ENSG00000085117	16p11.2 distal deletion syndrome; Extrafollicular and follicular B cell activation by SARS-CoV-2; 11p11.2 copy number variation syndrome		3	0	2.687	1.43	0.00580496	132.72	767487	2.06248e+06	130.46	70.33		3884026		1.50277e+06	1.79994e+06		1.78703e+06		42321.4	3884026	767487	2.06248e+06	2.23705e+06
FALSE	High	Master Protein	Q6UW02	Cytochrome P450 20A1 [OS=Homo sapiens]	0	FALSE	7.107	3	1	3	1	462	52.4	6.21	4.06	1			other molecular function	Pf00067	57404	CYP20A1	hsa:57404; Q4ZG61; Q6UW02; Q8N4Q8; Q8WWA9; Q9HC04	ENSG00000119004	Oxidation by cytochrome P450; Metapathway biotransformation Phase I and II		2	0	0.271	-1.88	0.00588796	90.55	1.29956e+06	267419	80.29	48.28		1.51119e+06	1.24129e+06						78563.2	1.51119e+06	1.29956e+06	450747	254275
FALSE	High	Master Protein	Q9NUJ1	Palmitoyl-protein thioesterase ABHD10, mitochondrial [OS=Homo sapiens]	0	FALSE	39.435	21	5	15	5	306	33.9	8.57	26.83	5	protein metabolism;other metabolic processes	cytosol;mitochondrion	other molecular function	Pf00561	55347	ABHD10	B7Z6A8; C9IZX5; D3DN63; hsa:55347; Q8TCF9; Q9NUJ1	ENSG00000144827		Glucuronidation	1	0	1.861	0.9	0.0058904	66.74	3.51258e+06	6.96855e+06	45.97	12.18	2.46044e+06	1.10578e+06	4633693	5.07746e+06	5.59952e+06	4.49273e+06	5486791	6.20394e+06	3.51258e+06	1.75857e+06	4.85121e+06	6.96855e+06	6.95933e+06
FALSE	High	Master Protein	Q6NYC8	Phostensin [OS=Homo sapiens]	0	FALSE	38.257	14	6	9	6	613	67.9	5.4	19.48	6		cytoskeleton;other cell component	cytoskeletal activity;other molecular function	Pf13914, Pf13916	170954	PPP1R18	A2AB01; A2AIB8; A4UBI6; A6NCB7; A8MSS7; B7ZCV7; hsa:170954; Q68CK8; Q6NYC8; Q6ZTV1; Q6ZUJ6; Q8NDQ4; Q8TF52; Q9BRL9	ENSG00000146112; ENSG00000206485; ENSG00000225060; ENSG00000229998; ENSG00000230341; ENSG00000234000	TYROBP causal network in microglia		1	0	1.672	0.74	0.00611605	46.34	5.5631e+06	9.53768e+06	14.4	11.2	4.9033e+06	5.02431e+06	6.46123e+06	5956010	6.9106e+06	7.80539e+06	7.0737e+06	6.44395e+06	5.5631e+06	5.35155e+06	6.93007e+06	8.51749e+06	8.97713e+06
FALSE	High	Master Protein	Q8IWT0	Protein archease [OS=Homo sapiens]	0	FALSE	5.143	6	1	2	1	167	19.5	4.49	2.53	1	RNA metabolism OR transcription;other metabolic processes	nucleus;other cell component	other molecular function	Pf01951	339487	ZBTB8OS	hsa:339487; Q5TGK5; Q6PDA1; Q8IWS9; Q8IWT0; Q8NEV6; Q8NEV7	ENSG00000176261		tRNA processing in the nucleus	1	0	0.313	-1.68	0.00668307	15.9	1.72323e+06	518995	5.4	77.01	1384536	1.72323e+06	1.65391e+06	358318	1.35105e+06			204980	1.57084e+06	1.72323e+06	1.73155e+06	491773	1.67915e+06
FALSE	High	Master Protein	Q13451	Peptidyl-prolyl cis-trans isomerase FKBP5 [OS=Homo sapiens]	0	FALSE	67.271	21	7	32	7	457	51.2	5.9	62.4	7	protein metabolism;other metabolic processes;other biological processes	cytosol;nucleus	other molecular function	Pf00254, Pf00515	2289	FKBP5	F5H7R1; hsa:2289; Q13451; Q59EB8; Q5TGM6	ENSG00000096060	Androgen receptor network in prostate cancer; Farnesoid X receptor pathway; Nuclear receptors meta-pathway; MECP2 and associated Rett syndrome	HSP90 chaperone cycle for steroid hormone receptors (SHR) in the presence of ligand; ESR-mediated signaling; MECP2 regulates neuronal receptors and channels	7	0	1.546	0.63	0.00694417	36.24	1.02114e+07	1.91332e+07	12.49	12.34	8.39437e+06	1.1784e+07	8.32488e+06	1.47909e+07	1.29757e+07	1.33347e+07	1.52682e+07	1.31973e+07	1.02114e+07	1.21425e+07	9.59364e+06	2.02997e+07	1.61268e+07
FALSE	High	Master Protein	P06737	Glycogen phosphorylase, liver form [OS=Homo sapiens]	0	FALSE	158.069	28	22	158	17	847	97.1	7.17	277.1	22	other metabolic processes;other biological processes	non-structural extracellular;cytosol;other cell component	other molecular function	Pf00343	5836	PYGL	A6NDQ4; B4DUB7; F5H816; hsa:5836; O60567; O60752; O60913; P06737; Q501V9; Q641R5; Q96G82	ENSG00000100504	TNF-alpha signaling pathway; Glycogen synthesis and degradation; Disorders of galactose metabolism	Neutrophil degranulation; Glycogen breakdown (glycogenolysis)	5	5	0.721	-0.47	0.00703424	26.94	2.34538e+08	1.93153e+08	6.41	3.43	2.07355e+08	2.09519e+08	2.23265e+08	1.38525e+08	1.54829e+08	1.42389e+08	1.24975e+08	1.38552e+08	2.35851e+08	2.10037e+08	2.34538e+08	1.90541e+08	1.93793e+08
FALSE	High	Master Protein	P07602	Prosaposin [OS=Homo sapiens]	0	FALSE	44.756	17	9	43	9	524	58.1	5.17	58.58	9	other metabolic processes;transport;developmental processes;signal transduction;other biological processes	non-structural extracellular;plasma membrane;other membranes;other cytoplasmic organelle;other cell component	enzyme regulator activity;other molecular function	Pf02199, Pf03489, Pf05184	5660	PSAP	hsa:5660; P07292; P07602; P15793; P78538; P78541; P78546; P78547; P78558; Q53Y86; Q6IBQ6; Q92739; Q92740; Q92741; Q92742	ENSG00000197746	Degradation pathway of sphingolipids, including diseases	Neutrophil degranulation; Glycosphingolipid metabolism; G alpha (i) signalling events; Platelet degranulation ; Peptide ligand-binding receptors	6	0	1.32	0.4	0.00705664	49.71	1.07617e+08	1.1166e+08	39.7	29.1	94853323	1.23367e+08	4.82403e+07	94397443	8.9842e+07	5.08066e+07	1.00698e+08	5.92714e+07	1.07617e+08	1.23367e+08	5.2071e+07	1.29556e+08	1.1166e+08
FALSE	High	Master Protein	Q7L5N1	COP9 signalosome complex subunit 6 [OS=Homo sapiens]	0	FALSE	30.843	17	5	18	5	327	36.1	5.73	24.85	5	protein metabolism;other metabolic processes;other biological processes	cytosol;nucleus;other cell component		Pf01398, Pf13012	10980	COPS6	A4D2A3; hsa:10980; O15387; Q7L5N1	ENSG00000168090	Nucleotide-binding oligomerization domain (NOD) pathway; Ciliary landscape	Cargo recognition for clathrin-mediated endocytosis; Neddylation; Formation of TC-NER Pre-Incision Complex; DNA Damage Recognition in GG-NER	6	0	1.585	0.66	0.00707391	48.52	8.91197e+06	1.23527e+07	21.98	6.88	5.03883e+06	8.66297e+06	7.81683e+06	8.63855e+06	1.01966e+07	7.546e+06	8.76446e+06	8.89403e+06	5.98674e+06	9.15148e+06	8.91197e+06	1.1856e+07	1.26727e+07
FALSE	High	Master Protein	Q96AQ6	Pre-B-cell leukemia transcription factor-interacting protein 1 [OS=Homo sapiens]	0	FALSE	38.226	12	8	26	8	731	80.6	5.33	36.61	8	cell adhesion;cell organization and biogenesis;other metabolic processes;stress response;developmental processes;other biological processes	cytosol;cytoskeleton;nucleus;other cell component	other molecular function		57326	PBXIP1	hsa:57326; Q5T174; Q5T176; Q96AQ6; Q9H8X6; Q9HA02; Q9HD85	ENSG00000163346	VEGFA-VEGFR2 signaling		1	0	1.556	0.64	0.00717103	11.68	1.10974e+07	1.72618e+07	2.9	4.82	1.00159e+07	1.10974e+07	10244024	1.25433e+07	14016126	1.20305e+07	1.05936e+07	1.28061e+07	1.13636e+07	1.10974e+07	1.07249e+07	1.7215e+07	1.74199e+07
FALSE	High	Master Protein	Q15643	Thyroid receptor-interacting protein 11 [OS=Homo sapiens]	0	FALSE	15.288	3	4	7	4	1979	227.4	5.26	4.11	4	cell cycle OR cell proliferation;cell organization and biogenesis;protein metabolism;RNA metabolism OR transcription;other metabolic processes;transport;developmental processes;other biological processes	other membranes;cytoskeleton;ER/Golgi	other molecular function		9321	TRIP11	B2RUT2; hsa:9321; O14689; O15154; O95949; Q15643; Q6MZL5	ENSG00000100815		Intraflagellar transport; Intra-Golgi traffic; Signaling by FLT3 fusion proteins	3	0	2.64	1.4	0.00723149	63.37	876003	1.93203e+06	44.06	54.21	1.50138e+06	579210		829308	1.55452e+06	2.12095e+06	746430	3.94278e+06	1.70341e+06	876003	810098	1.88572e+06	1.93203e+06
FALSE	High	Master Protein	Q676U5	Autophagy-related protein 16-1 [OS=Homo sapiens]	0	FALSE	9.595	4	3	3	3	607	68.2	6.64	2.77	3	cell organization and biogenesis;protein metabolism;RNA metabolism OR transcription;other metabolic processes;stress response;transport;developmental processes;other biological processes	other membranes;cytosol;cytoskeleton;other cytoplasmic organelle;other cell component	other molecular function	Pf00400, Pf08614	55054	ATG16L1	A3EXK9; A3EXL0; B6ZDH0; hsa:55054; Q676U5; Q6IPN1; Q6UXW4; Q6ZVZ5; Q8NCY2; Q96JV5; Q9H619	ENSG00000085978; ENSG00000281089	Nanoparticle triggered autophagic cell death; Neurodegeneration with brain iron accumulation (NBIA) subtypes pathway; LDLRAD4 and what we know about it; Autophagy; Clock-controlled autophagy in bone metabolism	Macroautophagy	6	0	0.377	-1.41	0.00776021	165.43	3.51462e+06	1.08493e+06	5.18	18.48	2.69088e+06	3.28801e+06	3.64319e+06	537266		457092	440608	589119	3.51462e+06	3.47176e+06	3.81421e+06	898598	707172
FALSE	High	Master Protein	Q9HCH3	Copine-5 [OS=Homo sapiens]	0.001	FALSE	4.027	2	1	2	1	593	65.7	5.99	0	1	other biological processes	plasma membrane;other membranes;other cell component	other molecular function	Pf00168, Pf07002	57699	CPNE5	hsa:57699; Q7Z6C8; Q9HCH3	ENSG00000124772			0	0	0.222	-2.17	0.00776021	104.41	597624	160066	94.24	86.75		2.38867e+06					67569.2		597624	2.38867e+06	449538	160066	448687
FALSE	High	Master Protein	P26010	Integrin beta-7 [OS=Homo sapiens]	0	FALSE	42.038	12	8	60	7	798	86.8	6.04	85.92	8	cell adhesion;signal transduction;other biological processes	plasma membrane;other membranes;other cell component	signal transduction activity or receptor binding;other molecular function	Pf00362, Pf07974, Pf08725, Pf17205	3695	ITGB7	hsa:3695; P26010; Q9UCP7; Q9UCS7	ENSG00000139626	Integrin-mediated cell adhesion; Arrhythmogenic right ventricular cardiomyopathy; Focal adhesion; Focal adhesion: PI3K-Akt-mTOR-signaling pathway; PI3K-Akt signaling pathway; Mechanoregulation and pathology of YAP/TAZ via Hippo and non-Hippo mechanisms	Immunoregulatory interactions between a Lymphoid and a non-Lymphoid cell; Integrin cell surface interactions	8	0	0.596	-0.75	0.00833784	48.26	1.08815e+07	8.55706e+06	11.85	9.94	9.59092e+06	1.05007e+07	1.25976e+07	5.84873e+06	5.47589e+06	5.96377e+06	5.93188e+06	6.24329e+06	1.08815e+07	1.07406e+07	1.31889e+07	8.02708e+06	6.80568e+06
FALSE	High	Master Protein	O14976	Cyclin-G-associated kinase [OS=Homo sapiens]	0	FALSE	22.823	5	5	17	5	1311	143.1	5.73	22.49	5	cell cycle OR cell proliferation;cell organization and biogenesis;protein metabolism;other metabolic processes;transport;other biological processes	cytosol;ER/Golgi;other cell component	kinase activity;other molecular function	Pf00069, Pf10409	2580	GAK	hsa:2580; O14976; Q5U4P5; Q9BVY6	ENSG00000178950		Golgi Associated Vesicle Biogenesis; Clathrin-mediated endocytosis	2	0	0.469	-1.09	0.00835153	94.03	5.96797e+06	3.05123e+06	10.71	22.95	5.23247e+06	7.12887e+06	5.70039e+06	1.52348e+06	3.76873e+06	1.43605e+06	1.59017e+06	1.5533e+06	5.93656e+06	7.12887e+06	5.96797e+06	2.86896e+06	4.68395e+06
FALSE	High	Master Protein	Q96HD1	Protein disulfide isomerase CRELD1 [OS=Homo sapiens]	0	FALSE	6.819	7	2	3	2	420	45.4	4.87	1.74	2	developmental processes	other membranes	other molecular function	Pf07645, Pf11938	78987	CRELD1	A8MX90; B2RAA9; hsa:78987; Q6I9X5; Q8NFT4; Q96HD1; Q9Y409	ENSG00000163703			0	0	3.057	1.61	0.00835206	90.71	433138	1.3239e+06	102.35	29.22			1.06587e+06	903229	637069	976746	896107	1.35083e+06	433138	42860.9	1.11591e+06	1.23963e+06	791778
FALSE	High	Master Protein	Q9NZL9	Methionine adenosyltransferase 2 subunit beta [OS=Homo sapiens]	0	FALSE	21.6	17	5	23	5	334	37.5	7.36	38.29	5	other metabolic processes	cytosol;nucleus;other cell component	enzyme regulator activity;other molecular function	Pf04321	27430	MAT2B	B2R5Y6; hsa:27430; Q1WAI7; Q27J92; Q3LIE8; Q567T7; Q6NYC7; Q9BS89; Q9H3E1; Q9NZL9; Q9UJ54	ENSG00000038274	Trans-sulfuration pathway; One-carbon metabolism; Trans-sulfuration, one-carbon metabolism and related pathways; Methionine de novo and salvage pathway; Methylation pathways	Ub-specific processing proteases; Methylation	7	0	1.532	0.62	0.00839598	146.67	1.42757e+07	1.51081e+07	8.1	36.18	1.25825e+07	1.44023e+07	11133588	1.10082e+07	3.90904e+06	10799277	7.90675e+06	1.14968e+07	1.42757e+07	1.44023e+07	1.24208e+07	1.51081e+07	5.04622e+06
FALSE	High	Master Protein	P28799	Progranulin [OS=Homo sapiens]	0.001	FALSE	3.975	2	1	1	1	593	63.5	6.83	2.95	1	cell organization and biogenesis;stress response;transport;developmental processes;signal transduction;other biological processes	non-structural extracellular;plasma membrane;other membranes;ER/Golgi;other cytoplasmic organelle	signal transduction activity or receptor binding;other molecular function	Pf00396	2896	GRN	D3DX55; hsa:2896; P23781; P23782; P23783; P23784; P28799; Q53HQ8; Q53Y88; Q540U8; Q9BWE7; Q9H8S1; Q9UCH0	ENSG00000030582	IL-18 signaling pathway	Neutrophil degranulation	2	0	3.289	1.72	0.00843611	40.86	369041	1.2186e+06	46.13	19.3				887904	1.06636e+06	714913	1139655	841264	706757	311906	369041	1.2186e+06	1.32532e+06
FALSE	High	Master Protein	P18031	Tyrosine-protein phosphatase non-receptor type 1 [OS=Homo sapiens]	0	FALSE	60.235	29	10	48	10	435	49.9	6.27	77.12	10	protein metabolism;other metabolic processes;stress response;signal transduction;other biological processes	other membranes;cytosol;mitochondrion;ER/Golgi;other cytoplasmic organelle;other cell component	signal transduction activity or receptor binding;other molecular function	Pf00102	5770	PTPN1	hsa:5770; P18031; Q5TGD8; Q9BQV9; Q9NQQ4	ENSG00000196396	Leptin signaling pathway; Prolactin signaling pathway; Mammary gland development pathway - Pregnancy and lactation (Stage 3 of 4); VEGFA-VEGFR2 signaling; Angiopoietin-like protein 8 regulatory pathway; Insulin signaling	Insulin receptor recycling; Growth hormone receptor signaling; Regulation of IFNG signaling; Regulation of IFNA/IFNB signaling; Negative regulation of MET activity; Integrin signaling; MECP2 regulates neuronal receptors and channels; PTK6 Down-Regulation	14	0	1.463	0.55	0.00862089	32.35	2.64263e+07	4.24096e+07	9.71	19.94	2.21719e+07	2.58581e+07	20112913	3.64404e+07	4.22481e+07	2.1347e+07	2.69035e+07	3.02045e+07	2.64263e+07	2.68915e+07	2.24309e+07	5.00126e+07	5.25078e+07
FALSE	High	Master Protein	P10321	HLA class I histocompatibility antigen, C alpha chain [OS=Homo sapiens]	0	FALSE	80.951	31	8	69	3	366	40.6	6.04	178.74	8	stress response;other biological processes	non-structural extracellular;plasma membrane;other membranes;ER/Golgi;other cytoplasmic organelle;other cell component	signal transduction activity or receptor binding;other molecular function	Pf00129, Pf06623, Pf07654	3107	HLA-C	hsa:3107; O02863; O02864; O02865; O02866; O02958; O19505; O19652; O19676; O62879; O62882; O62883; O62888; O78060; O78061; O78062; O78063; O78067; O78068; O78069; O78072; O78083; O78090; O78091; O78149; O78165; O78166; O78178; O78202; O78203; O78211; O78214; P04222; P10321; P30499; P30500; P30501; P30502; P30503; P30504; P30505; P30506; P30507; P30508; P30509; P30510; P79498; Q07000; Q29631; Q2964…	ENSG00000204525	Proteasome degradation; Allograft rejection; Ebola virus infection in host; TAR syndrome	SARS-CoV-2 activates/modulates innate and adaptive immune responses; Interferon alpha/beta signaling; Immunoregulatory interactions between a Lymphoid and a non-Lymphoid cell; ER-Phagosome pathway; DAP12 interactions; Neutrophil degranulation; Interferon gamma signaling; Antigen Presentation: Folding, assembly and peptide loading of class I MHC; Endosomal/Vacuolar pathway	13	4	1.338	0.42	0.00873037	53.47	5.4694e+07	6.96512e+07	9.71	12.69	47567031	5.66183e+07	4.43174e+07	4.27609e+07	5.20285e+07	5.78318e+07	4.8162e+07	5.01137e+07	5.4694e+07	5.68997e+07	4.7108e+07	5.92517e+07	6.48044e+07
FALSE	High	Master Protein	Q9NTJ3	Structural maintenance of chromosomes protein 4 [OS=Homo sapiens]	0	FALSE	30.432	5	4	8	4	1288	147.1	6.79	15.52	4	cell cycle OR cell proliferation;cell organization and biogenesis;other biological processes	cytosol;nucleus;other cell component	nucleic acid binding activity;other molecular function	Pf02463, Pf06470	10051	SMC4	A6NLT9; D3DNL8; hsa:10051; O95752; Q8NDL4; Q9NTJ3; Q9UNT9	ENSG00000113810	Ciliary landscape	Condensation of Prophase Chromosomes; Condensation of Prometaphase Chromosomes	3	0	0.327	-1.61	0.0088835	110.92	1.54831e+06	506004	24.17	99.09	1.36468e+06	981887	1.48618e+06	1.47124e+06	1.00935e+06				1.54831e+06	981887	1.55594e+06	2.0192e+06	1.25447e+06
FALSE	High	Master Protein	P55265	Double-stranded RNA-specific adenosine deaminase [OS=Homo sapiens]	0	FALSE	200.231	25	24	160	24	1226	136	8.65	303.08	24	cell organization and biogenesis;RNA metabolism OR transcription;other metabolic processes;stress response;transport;developmental processes;other biological processes	nucleus;other cell component	nucleic acid binding activity;other molecular function	Pf00035, Pf02137, Pf02295	103	ADAR	B1AQQ9; B1AQR0; D3DV76; hsa:103; O15223; O43859; O43860; P55265; Q9BYM3; Q9BYM4	ENSG00000160710	Measles virus infection; Cytosolic DNA-sensing pathway	Interferon alpha/beta signaling; C6 deamination of adenosine; Formation of editosomes by ADAR proteins	5	0	1.31	0.39	0.00918877	42.63	6.84263e+07	9.16857e+07	17.58	6.3	7.09495e+07	5.51514e+07	6.44885e+07	7.08194e+07	7.80638e+07	6.33436e+07	6.10511e+07	5.98688e+07	8.10098e+07	5.68425e+07	6.84263e+07	9.72287e+07	9.75508e+07
FALSE	High	Master Protein	Q13614	Myotubularin-related protein 2 [OS=Homo sapiens]	0.003	FALSE	2.885	1	1	2	1	643	73.3	7.4	1.69	1	cell cycle OR cell proliferation;cell organization and biogenesis;protein metabolism;other metabolic processes;developmental processes;other biological processes	plasma membrane;other membranes;cytosol;ER/Golgi;nucleus;other cytoplasmic organelle;other cell component	other molecular function	Pf02893, Pf06602	8898	MTMR2	A6NN98; hsa:8898; Q13614; Q9UPS9	ENSG00000087053	Intracellular trafficking proteins involved in CMT neuropathy	Synthesis of PIPs at the plasma membrane; Synthesis of PIPs at the early endosome membrane; Synthesis of PIPs at the late endosome membrane; Synthesis of PIPs at the ER membrane	5	0	0.602	-0.73	0.00948284	15.29	12760759	7.47812e+06	3.93	11.95	11378580	12760759	11453021	6315936	7.1212e+06	5032418	4548404	5.38428e+06	1.29097e+07	12760759	1.19906e+07	8.6683e+06	8.85054e+06
FALSE	High	Master Protein	Q92905	COP9 signalosome complex subunit 5 [OS=Homo sapiens]	0	FALSE	38.517	22	7	33	7	334	37.6	6.54	62.93	7	protein metabolism;other metabolic processes;transport;other biological processes	cytosol;ER/Golgi;nucleus;other cell component	nucleic acid binding activity;other molecular function	Pf01398, Pf18323	10987	COPS5	hsa:10987; O15386; Q6AW95; Q86WQ4; Q92905; Q9BQ17	ENSG00000121022		Cargo recognition for clathrin-mediated endocytosis; Neddylation; Formation of TC-NER Pre-Incision Complex; DNA Damage Recognition in GG-NER	4	0	0.477	-1.07	0.00956775	94.96	5.79126e+06	3.03642e+06	5.57	11.19	4.75458e+06	6.02626e+06	5.53159e+06	2.33142e+06	2.23555e+06	2.03058e+06	2.24811e+06	2.02248e+06	5.39437e+06	6.02626e+06	5.79126e+06	3.75921e+06	2.9014e+06
FALSE	High	Master Protein	Q9NR30	Nucleolar RNA helicase 2 [OS=Homo sapiens]	0	FALSE	116.316	25	16	99	16	783	87.3	9.28	247.15	16	cell organization and biogenesis;RNA metabolism OR transcription;other metabolic processes;stress response;other biological processes	cytosol;mitochondrion;nucleus;other cell component	nucleic acid binding activity;other molecular function	Pf00270, Pf00271, Pf08152	9188	DDX21	B2RDL0; hsa:9188; Q13436; Q5VX41; Q68D35; Q9NR30	ENSG00000165732	10q11.21q11.23 copy number variation syndrome	B-WICH complex positively regulates rRNA expression; Major pathway of rRNA processing in the nucleolus and cytosol	3	0	0.695	-0.53	0.00956775	41.61	5.78757e+07	4.06094e+07	8.87	11.04	5.10114e+07	5.95455e+07	4.82013e+07	2.9133e+07	3.77243e+07	2.34684e+07	2.47629e+07	2.84985e+07	5.78757e+07	6.02471e+07	5.06676e+07	4.06094e+07	4.68855e+07
FALSE	High	Master Protein	Q96LW7-2	Isoform 2 of Caspase recruitment domain-containing protein 19 [OS=Homo sapiens]	0	FALSE	7.796	11	2	3	2	183	20.6	8.1	2.07	2						CARD19	Q96LW7-2				0	0	2.951	1.56	0.00964354	105.27	457116	1.36697e+06	106.2	41.74	402901		1.52613e+06	996008		1.07506e+06	1.15202e+06	882090	457116	126088	1.59777e+06	1.36697e+06	372026
FALSE	High	Master Protein	P46109	Crk-like protein [OS=Homo sapiens]	0	FALSE	63.009	31	7	27	7	303	33.8	6.74	35.36	7	cell-cell signaling;cell cycle OR cell proliferation;cell organization and biogenesis;other metabolic processes;stress response;developmental processes;signal transduction;other biological processes	plasma membrane;other membranes;cytosol;nucleus;other cell component	other molecular function	Pf00017, Pf00018, Pf07653	1399	CRKL	A8KA44; D3DX35; hsa:1399; P46109	ENSG00000099942	Androgen receptor network in prostate cancer; B cell receptor signaling pathway; IL-3 signaling pathway; Kit receptor signaling pathway; Focal adhesion; Hepatocyte growth factor receptor signaling; MAPK signaling pathway; Chemokine signaling pathway; EGF/EGFR signaling pathway; 22q11.2 copy number variation syndrome; IL-2 signaling pathway; A network map of Macrophage-stimulating protein (MSP) si…	Downstream signal transduction; Regulation of signaling by CBL; Erythropoietin activates RAS; Frs2-mediated activation; MET activates RAP1 and RAC1; MET receptor recycling	21	0	1.646	0.72	0.00988901	117.03	7.03701e+06	7.30323e+06	32.05	39.92	6.00117e+06	6.726e+06	2.90168e+06	1.04647e+07	4.02425e+06	4.95397e+06	4.28686e+06	5.15766e+06	7.03701e+06	7.46039e+06	3.86954e+06	1.46169e+07	6.11661e+06
FALSE	High	Master Protein	P07919	Cytochrome b-c1 complex subunit 6, mitochondrial [OS=Homo sapiens]	0	FALSE	8.744	20	1	3	1	91	10.7	4.44	9.13	1	other metabolic processes;transport	other membranes;mitochondrion	transporter activity	Pf02320	7388	UQCRH	B2R4V9; D3DQ18; hsa:7388; P07919; Q5TDF6; Q6LDB8; Q9BQ91	ENSG00000173660	Electron transport chain: OXPHOS system in mitochondria; Nonalcoholic fatty liver disease; Mitochondrial complex III assembly	Respiratory electron transport	4	0	0.391	-1.36	0.0102362	55.71	3.09446e+06	1.31986e+06	21.11	48.77	2727445	3626854	2.24971e+06	1.03198e+06	1.82564e+06			950303	3.09446e+06	3626854	2.35531e+06	1.41635e+06	2.26898e+06
FALSE	High	Master Protein	Q9NRV9	Heme-binding protein 1 [OS=Homo sapiens]	0	FALSE	13.004	16	2	4	2	189	21.1	5.8	9.46	2	other biological processes	non-structural extracellular;other cell component	other molecular function	Pf04832	50865	HEBP1	A8K1G2; hsa:50865; Q9NRV9; Q9Y5Z5	ENSG00000013583		G alpha (i) signalling events; Formyl peptide receptors bind formyl peptides and many other ligands	2	0	0.336	-1.57	0.0102951	24.98	1.73321e+06	558034	73.25	52.83		1.74853e+06	1.6555e+06						188609	1.74853e+06	1.73321e+06	556721	558034
FALSE	High	Master Protein	Q9Y3D9	28S ribosomal protein S23, mitochondrial [OS=Homo sapiens]	0	FALSE	16.184	21	4	12	4	190	21.8	8.9	23.17	4	protein metabolism;other metabolic processes	other membranes;mitochondrion;translational apparatus;nucleus	other molecular function	Pf10484	51649	MRPS23	B2R6V3; hsa:51649; Q96Q24; Q9BWH8; Q9P053; Q9Y3D9	ENSG00000181610		Mitochondrial translation initiation; Mitochondrial translation elongation; Mitochondrial translation termination	3	0	0.471	-1.09	0.0102951	75.86	6.22103e+06	2.45428e+06	6.75	18.2	5483195	5555031	6.01037e+06	1.36563e+06	2.57074e+06	1.36868e+06	1.54253e+06	1.54445e+06	6.22103e+06	5555031	6.2925e+06	1.97561e+06	3.19504e+06
FALSE	High	Master Protein	Q02556	Interferon regulatory factor 8 [OS=Homo sapiens]	0	FALSE	5.963	5	2	2	2	426	48.3	6.77	0	2	other metabolic processes;stress response;transport;other biological processes	cytosol;nucleus;other cell component	nucleic acid binding activity;other molecular function	Pf00605, Pf10401	3394	IRF8	A0AV82; hsa:3394; Q02556	ENSG00000140968	Vitamin D receptor pathway; Development of pulmonary dendritic cells and macrophage subsets; Extrafollicular and follicular B cell activation by SARS-CoV-2; 2q37 copy number variation syndrome; Type II interferon signaling	Interferon gamma signaling; Interferon alpha/beta signaling	7	0	0.34	-1.56	0.0103752	39.77	1.8224e+06	619775	9.38	38.97	1.44957e+06	1.8224e+06	1.89633e+06			523462			1.64463e+06	1.8224e+06	1.98535e+06	318649	619775
FALSE	High	Master Protein	P07305	Histone H1.0 [OS=Homo sapiens]	0	FALSE	21.167	24	5	46	5	194	20.9	10.84	79.44	5	cell organization and biogenesis;other biological processes	cytoskeleton;ER/Golgi;nucleus;other cell component	nucleic acid binding activity;other molecular function	Pf00538	3005	H1-0	B2R6I0; B4DRD6; hsa:3005; P07305; Q6FG88; Q8N6R3	ENSG00000189060		Apoptosis induced DNA fragmentation; Formation of Senescence-Associated Heterochromatin Foci (SAHF)	2	0	1.328	0.41	0.0107342	54.16	5.91816e+07	6.9919e+07	18.97	8.34	5.21625e+07	4.17666e+07	5.87638e+07	5.92174e+07	5.66622e+07	4.68664e+07	4.4737e+07	4.97145e+07	5.91816e+07	4.26308e+07	6.16357e+07	8.14162e+07	7.07191e+07
FALSE	High	Master Protein	Q9UMX0	Ubiquilin-1 [OS=Homo sapiens]	0	FALSE	35.55	12	5	32	1	589	62.5	5.11	85.67	5	cell organization and biogenesis;protein metabolism;other metabolic processes;stress response;other biological processes	plasma membrane;other membranes;cytosol;ER/Golgi;nucleus;other cytoplasmic organelle;other cell component	other molecular function	Pf00240, Pf00627	29979	UBQLN1	A0A024R284; hsa:29979; Q5T6J5; Q5T6J9; Q8IXS9; Q8N2Q3; Q9H0T8; Q9H3R4; Q9HAZ5; Q9UMX0	ENSG00000135018		Cargo recognition for clathrin-mediated endocytosis	1	1	1.573	0.65	0.0109555	39.61	7.32666e+06	1.15237e+07	72.75	17.34	6.45769e+06	9.99761e+06	1.16845e+06	7592359	7056267	9.0737e+06	9.28936e+06	8297106	7.32666e+06	9.99761e+06	1.2233e+06	1.04201e+07	8.76984e+06
FALSE	High	Master Protein	Q9NXN4	Ganglioside-induced differentiation-associated protein 2 [OS=Homo sapiens]	0	FALSE	15.12	6	2	4	2	497	56.2	5.74	8.08	2	other biological processes			Pf01661, Pf13716	54834	GDAP2	hsa:54834; Q96DZ0; Q9NXN4	ENSG00000196505			0	0	0.358	-1.48	0.0110538	44.93	1.7813e+06	729937	23.07	54.33	1.44369e+06	1.7813e+06	2.37499e+06		1311917	313700			1.63796e+06	1.7813e+06	2.48648e+06	729937	1.63051e+06
FALSE	High	Master Protein	Q8WUX9	Charged multivesicular body protein 7 [OS=Homo sapiens]	0	FALSE	6.519	5	2	8	2	453	50.9	5.35	12.21	2	cell cycle OR cell proliferation;cell organization and biogenesis;protein metabolism;other metabolic processes;stress response;transport;other biological processes	plasma membrane;other membranes;cytosol;cytoskeleton;nucleus;other cytoplasmic organelle;other cell component		Pf03357	91782	CHMP7	B2RDT3; B4DKJ6; D3DSS1; hsa:91782; Q8NDM1; Q8WUX9; Q9BT50	ENSG00000147457		Budding and maturation of HIV virion; Endosomal Sorting Complex Required For Transport (ESCRT); HCMV Late Events; Late endosomal microautophagy; Sealing of the nuclear envelope (NE) by ESCRT-III; Macroautophagy; Pyroptosis; Translation of Replicase and Assembly of the Replication Transcription Complex; Translation of Replicase and Assembly of the Replication Transcription Complex	9	0	0.399	-1.33	0.0116313	87.78	3.44506e+06	1.50283e+06	19.65	54.39	2.95929e+06	3.44506e+06	4.49366e+06		2242826		2.4936e+06	862411	3.3575e+06	3.44506e+06	4.7046e+06	1.09361e+06	3.16045e+06
FALSE	High	Master Protein	Q15067	Peroxisomal acyl-coenzyme A oxidase 1 [OS=Homo sapiens]	0	FALSE	60.029	18	10	45	10	660	74.4	8.16	57.52	10	cell organization and biogenesis;other metabolic processes;other biological processes	other membranes;cytosol;other cytoplasmic organelle	other molecular function	Pf01756, Pf02770, Pf14749	51	ACOX1	A8K6X8; A8KAA0; B4DK61; F5GYQ8; hsa:51; Q12863; Q15067; Q15068; Q15101; Q16131; Q7Z3W5; Q9UD31	ENSG00000161533	Estrogen receptor pathway; Nuclear receptors meta-pathway; PPAR signaling pathway; Eicosanoid metabolism via cyclooxygenases (COX); Eicosanoid metabolism via lipooxygenases (LOX); Omega-3 / omega-6 fatty acid synthesis	TYSND1 cleaves peroxisomal proteins	8	0	1.474	0.56	0.0116976	49.35	1.86673e+07	4.01685e+07	24.77	18.17	2.41154e+07	1.67007e+07	1.74206e+07	2.72167e+07	3.16579e+07	3.60315e+07	3.31429e+07	2.3604e+07	2.76181e+07	1.81562e+07	1.86673e+07	3.79852e+07	4.01685e+07
FALSE	High	Master Protein	Q9P287	BRCA2 and CDKN1A-interacting protein [OS=Homo sapiens]	0	FALSE	11.764	8	2	14	2	314	36	4.61	9.56	2	cell cycle OR cell proliferation;cell organization and biogenesis;DNA metabolism;other metabolic processes;stress response;developmental processes;other biological processes	cytosol;cytoskeleton;nucleus	enzyme regulator activity;cytoskeletal activity	Pf13862	56647	BCCIP	B3KP45; hsa:56647; Q8ND15; Q96GC4; Q9P287; Q9P288	ENSG00000107949			0	0	0.566	-0.82	0.0117097	62.39	8.69844e+06	5.17213e+06	5.64	4.06	7.66677e+06	8.62447e+06	9.10594e+06	3.58838e+06	4.13958e+06	3.60467e+06	3.50995e+06	3.96997e+06	8.69844e+06	8.62447e+06	9.53338e+06	4.92487e+06	5.14485e+06
FALSE	High	Master Protein	Q9Y3C1	Nucleolar protein 16 [OS=Homo sapiens]	0.005	FALSE	2.752	4	1	1	1	178	21.2	9.94	0	1	other biological processes	nucleus;other cell component		Pf09420	51491	NOP16	B4DV13; D6RGD3; hsa:51491; Q05D05; Q6IAI6; Q6PIM0; Q8IXL5; Q9Y3C1	ENSG00000048162	5q35 copy number variation		1	0	0.29	-1.79	0.0117518	56.94	1043554	302518	18.74	45.93	1.16356e+06	1043554	878383	315365			130702		1.32013e+06	1043554	919616	432822	302518
FALSE	High	Master Protein	P54920	Alpha-soluble NSF attachment protein [OS=Homo sapiens]	0	FALSE	115.221	44	11	88	11	295	33.2	5.36	226.73	11	cell-cell signaling;cell organization and biogenesis;transport;developmental processes;other biological processes	plasma membrane;other membranes;cytosol;other cell component	other molecular function	Pf14938	8775	NAPA	A8K879; hsa:8775; P54920; Q96IK3; Q9BVJ3	ENSG00000105402	Synaptic vesicle pathway; VEGFA-VEGFR2 signaling	COPI-dependent Golgi-to-ER retrograde traffic; COPI-mediated anterograde transport; Golgi Associated Vesicle Biogenesis; Intra-Golgi traffic; COPII-mediated vesicle transport; Retrograde transport at the Trans-Golgi-Network	8	0	1.323	0.4	0.0118886	25.72	6.15477e+07	8.26768e+07	7.14	4.72	5.40511e+07	6.87831e+07	57048382	5.97101e+07	6.79631e+07	5.39545e+07	5.31516e+07	6.18163e+07	6.15477e+07	6.87831e+07	6.04082e+07	8.26768e+07	8.49647e+07
FALSE	Low	Master Protein	Q9NSV4	Protein diaphanous homolog 3 [OS=Homo sapiens]	0.052	FALSE	1.264	1	1	2	1	1193	136.8	7.03	0	1	cell organization and biogenesis	cytosol;cytoskeleton;nucleus;other cell component	cytoskeletal activity;other molecular function	Pf02181, Pf06367, Pf06371	81624	DIAPH3	A2A3B8; A2A3B9; A2A3C0; hsa:81624; Q18P99; Q18PA0; Q18PA1; Q2KPB6; Q3ZK23; Q5JTP8; Q5T2S7; Q5XKF6; Q6MZF0; Q6NUP0; Q86VS4; Q8NAV4; Q9NSV4	ENSG00000139734	Regulation of actin cytoskeleton	RHO GTPases Activate Formins; RHOC GTPase cycle; RHOA GTPase cycle; CDC42 GTPase cycle; RAC1 GTPase cycle; RHOQ GTPase cycle; RHOG GTPase cycle; RAC2 GTPase cycle; RAC3 GTPase cycle; RHOB GTPase cycle; RHOD GTPase cycle; RHOJ GTPase cycle; RHOF GTPase cycle	14	0	0.267	-1.91	0.0123922	126.06	700894	367016	136.59	78.67	6.2122e+06								7.04813e+06	700894	458018	36221.8	186915
FALSE	High	Master Protein	Q9NVS9	Pyridoxine-5'-phosphate oxidase [OS=Homo sapiens]	0	FALSE	62.478	26	6	36	6	261	30	7.06	85.56	6	other metabolic processes	cytosol	other molecular function	Pf01243, Pf10590	55163	PNPO	B4E0V0; B4E152; B4E1D7; D3DTT9; hsa:55163; Q9NVS9	ENSG00000108439	Selenium micronutrient network; Vitamin B6-dependent and responsive disorders	Vitamins B6 activation to pyridoxal phosphate	3	0	0.65	-0.62	0.0123922	54.12	3.35307e+07	2.4761e+07	6.76	8.12	2.71715e+07	3.52824e+07	32027263	1.64377e+07	2.01361e+07	1.72945e+07	1.3978e+07	1.78281e+07	3.08278e+07	3.52824e+07	3.35307e+07	2.25599e+07	2.5026e+07
FALSE	High	Master Protein	Q9H2H8	Peptidyl-prolyl cis-trans isomerase-like 3 [OS=Homo sapiens]	0	FALSE	18.044	22	3	6	3	161	18.1	6.79	8.04	3	protein metabolism;RNA metabolism OR transcription;other metabolic processes	nucleus	other molecular function	Pf00160	53938	PPIL3	hsa:53938; Q86WF9; Q96IA9; Q9BXZ1; Q9H2H8	ENSG00000240344		mRNA Splicing - Major Pathway	1	0	0.369	-1.44	0.0124852	88.25	1.93138e+06	712570	7.14	75.08	1.90391e+06	1.89851e+06	1.84479e+06			1122180	1.1917e+06		2.1601e+06	1.89851e+06	1.93138e+06	431412	189510
FALSE	High	Master Protein	Q15121	Astrocytic phosphoprotein PEA-15 [OS=Homo sapiens]	0	FALSE	26.912	28	3	31	3	130	15	5.02	75.4	3	transport;signal transduction;other biological processes	cytosol;cytoskeleton;nucleus;other cell component		Pf01335	8682	PEA15	B1AKZ3; hsa:8682; O00511; Q15121	ENSG00000162734	Apoptosis modulation and signaling	RAF/MAP kinase cascade; RAF-independent MAPK1/3 activation	3	0	1.614	0.69	0.0125361	65.72	5.38893e+06	9.91872e+06	3.82	17.45	4129832	5.58852e+06	4.18419e+06	6246463	5615243	6.71442e+06	7.71463e+06	7.77665e+06	5.38893e+06	5.58852e+06	5.17753e+06	9.11342e+06	7.07451e+06
FALSE	High	Master Protein	Q8NFH4	Nucleoporin Nup37 [OS=Homo sapiens]	0	FALSE	18.167	11	3	5	3	326	36.7	5.92	5.24	3	cell cycle OR cell proliferation;transport;other biological processes	cytosol;nucleus;other cell component		Pf00400	79023	NUP37	hsa:79023; Q8NFH4; Q9H644	ENSG00000075188		Separation of Sister Chromatids; Viral Messenger RNA Synthesis; Transcriptional regulation by small RNAs; ISG15 antiviral mechanism; Transport of Ribonucleoproteins into the Host Nucleus; NS1 Mediated Effects on Host Pathways; Vpr-mediated nuclear import of PICs; tRNA processing in the nucleus; HCMV Late Events; Resolution of Sister Chromatid Cohesion; RHO GTPases Activate Formins; HCMV Early Eve…	35	0	0.426	-1.23	0.0133181	81.73	3.66475e+06	2.3237e+06	5.94	35.48	3.00775e+06	3.84283e+06	3.50044e+06	1.24042e+06	1.22641e+06		1.2455e+06	1.40015e+06	3.41249e+06	3.84283e+06	3.66475e+06	2.40554e+06	2.3237e+06
FALSE	High	Master Protein	Q96C19	EF-hand domain-containing protein D2 [OS=Homo sapiens]	0	FALSE	68.877	38	10	115	10	240	26.7	5.2	157.46	10		other membranes	other molecular function	Pf13499	79180	EFHD2	hsa:79180; Q5JYW9; Q96C19	ENSG00000142634		RHOD GTPase cycle	1	0	1.296	0.37	0.0135011	33.21	1.15564e+08	1.50766e+08	6.16	5.12	1.11971e+08	1.15075e+08	1.08372e+08	1.01961e+08	1.21307e+08	9.94404e+07	1.03106e+08	1.1433e+08	1.27886e+08	1.15564e+08	1.14769e+08	1.39936e+08	1.50766e+08
FALSE	High	Master Protein	P11117	Lysosomal acid phosphatase [OS=Homo sapiens]	0	FALSE	42.626	17	6	26	6	423	48.3	6.74	38.35	6	cell organization and biogenesis;other metabolic processes	other membranes;other cytoplasmic organelle	other molecular function	Pf00328	53	ACP2	E9PCI1; hsa:53; P11117; Q561W5; Q9BTU7	ENSG00000134575			0	0	1.56	0.64	0.0137664	25.33	7.44416e+06	1.18723e+07	4.6	6.37	7.06788e+06	7385185	7.11039e+06	7.97084e+06	9.50079e+06	8.80365e+06	8035984	9.27423e+06	8.01896e+06	7385185	7.44416e+06	1.09396e+07	1.1808e+07
FALSE	High	Master Protein	P51153	Ras-related protein Rab-13 [OS=Homo sapiens]	0	FALSE	36.048	26	5	91	3	203	22.8	9.19	161.5	5	cell cycle OR cell proliferation;cell organization and biogenesis;transport;developmental processes;signal transduction;other biological processes	plasma membrane;other membranes;cytosol;ER/Golgi;other cytoplasmic organelle;other cell component	other molecular function	Pf00071	5872	RAB13	A8K6B5; D3DV67; hsa:5872; P51153; Q5U0A6; Q6GPG6; Q96GU4	ENSG00000143545	Leukocyte-intrinsic Hippo pathway functions	RAB GEFs exchange GTP for GDP on RABs; RAB geranylgeranylation; Translocation of SLC2A4 (GLUT4) to the plasma membrane	4	0	1.457	0.54	0.0139115	8.45	2.69734e+07	3.87618e+07	7.66	5.04	23774273	29903559	24648577	28962154	32058339	26246152	23808076	27908668	2.69734e+07	29903559	2.58056e+07	3.97491e+07	3.98435e+07
FALSE	High	Master Protein	P60953	Cell division control protein 42 homolog [OS=Homo sapiens]	0	FALSE	38.509	35	6	44	5	191	21.2	6.55	90.85	6	cell-cell signaling;cell cycle OR cell proliferation;cell organization and biogenesis;protein metabolism;other metabolic processes;stress response;transport;developmental processes;signal transduction;other biological processes	plasma membrane;other membranes;cytosol;cytoskeleton;ER/Golgi;other cytoplasmic organelle;other cell component	signal transduction activity or receptor binding;other molecular function	Pf00071	998	CDC42	hsa:998; P21181; P25763; P60953; Q7L8R5; Q9UDI2	ENSG00000070831	Androgen receptor signaling pathway; Target of rapamycin signaling; Integrin-mediated cell adhesion; RANKL/RANK signaling pathway; Leptin signaling pathway; Microtubule cytoskeleton regulation; Metastatic brain tumor; Pathogenic Escherichia coli infection; RalA downstream regulated genes; B cell receptor signaling pathway; AGE/RAGE pathway; Brain-derived neurotrophic factor (BDNF) signaling pathw…	RHOV GTPase cycle; RHOU GTPase cycle; VEGFA-VEGFR2 Pathway; RHO GTPases Activate Formins; Regulation of actin dynamics for phagocytic cup formation; FCGR3A-mediated phagocytosis; CDC42 GTPase cycle; RAC1 GTPase cycle; RHOQ GTPase cycle; RHOG GTPase cycle; MAPK6/MAPK4 signaling; RHO GTPases Activate WASPs and WAVEs; RHO GTPases activate IQGAPs; RAC2 GTPase cycle; RAC3 GTPase cycle; RHOJ GTPase cyc…	61	0	0.72	-0.47	0.0141091	31.83	6.98365e+07	5.61975e+07	10.66	11.87	6.15536e+07	8.1922e+07	6.4358e+07	3.06633e+07	4.52168e+07	3.94156e+07	3.96185e+07	3.91183e+07	6.98365e+07	8.1922e+07	6.73791e+07	4.2604e+07	5.61975e+07
FALSE	High	Master Protein	Q13438	Protein OS-9 [OS=Homo sapiens]	0	FALSE	9.017	5	3	4	3	667	75.5	4.87	1.67	3	protein metabolism;other metabolic processes;stress response;transport;signal transduction;other biological processes	other membranes;ER/Golgi	other molecular function	Pf07915	10956	OS9	A6NDD1; A6NFR7; A6NLB2; A8K5Q9; B4DE28; B4DPX1; B4E1I6; E7ENT8; E7EW91; F8VUH2; G3XA88; hsa:10956; O00579; Q13438; Q6IBL2; Q8IZ58; Q9BW99	ENSG00000135506		ABC-family proteins mediated transport; Hedgehog ligand biogenesis; Hh mutants are degraded by ERAD; Defective CFTR causes cystic fibrosis; ER Quality Control Compartment (ERQC)	5	0	1.94	0.96	0.0144125	51.49	3.15017e+06	5.19601e+06	54.76	8.14	2.00108e+06	1.05278e+06	3.10264e+06	3993213	4.18074e+06	3.32096e+06	3.12665e+06	3.99458e+06	3.15017e+06	1.05278e+06	3.91504e+06	5.48048e+06	5.19601e+06
FALSE	High	Master Protein	Q16799	Reticulon-1 [OS=Homo sapiens]	0	FALSE	56.897	17	7	33	7	776	83.6	4.69	73.96	7	cell organization and biogenesis;developmental processes;other biological processes	other membranes;ER/Golgi;other cell component		Pf02453	6252	RTN1	hsa:6252; Q16799; Q16800; Q16801; Q5BKZ4; Q9BQ59	ENSG00000139970			0	0	1.581	0.66	0.0155289	29.55	6.7997e+06	9.18095e+06	12.09	6.93	5.28449e+06	7.64338e+06	6.49482e+06	6.53939e+06	8.02472e+06	5.86824e+06	6.21429e+06	7.09455e+06	5.99559e+06	7.64338e+06	6.7997e+06	8.97497e+06	9.97348e+06
FALSE	High	Master Protein	P63172	Dynein light chain Tctex-type 1 [OS=Homo sapiens]	0	FALSE	16.224	23	2	6	2	113	12.4	5.08	14.98	2	cell cycle OR cell proliferation;cell organization and biogenesis;transport;developmental processes;other biological processes	non-structural extracellular;cytoskeleton;ER/Golgi;other cell component	other molecular function	Pf03645	6993	DYNLT1	hsa:6993; P63172; Q15763; Q5VTU4	ENSG00000146425	Ciliary landscape; Intraflagellar transport proteins binding to dynein; Genes related to primary cilium development (based on CRISPR); 3q29 copy number variation syndrome	Neutrophil degranulation	5	0	0.441	-1.18	0.0155961	64.09	4.49069e+06	1.98257e+06	12.8	56.63	3958078	5.16844e+06	3.82806e+06	1.44455e+06	2.80971e+06	722623	521543	1.69691e+06	4.49069e+06	5.16844e+06	4.00775e+06	1.98257e+06	3.49203e+06
FALSE	High	Master Protein	P62861	FAU ubiquitin-like and ribosomal protein S30 [OS=Homo sapiens]	0	FALSE	9.773	8	2	34	2	133	14.4	10.17	63.84	2	cell organization and biogenesis;protein metabolism;other metabolic processes;stress response	non-structural extracellular;cytosol;translational apparatus;nucleus;other cell component	other molecular function	Pf00240, Pf04758	2197	FAU	hsa:2197; P35544; P62861; Q05472; Q95261; Q9H5V4	ENSG00000149806	Cytoplasmic ribosomal proteins	L13a-mediated translational silencing of Ceruloplasmin expression; Translation initiation complex formation; Ribosomal scanning and start codon recognition; GTP hydrolysis and joining of the 60S ribosomal subunit; SARS-CoV-2 modulates host translation machinery; Regulation of expression of SLITs and ROBOs; SRP-dependent cotranslational protein targeting to membrane; Formation of a pool of free 40…	19	0	0.733	-0.45	0.0164506	31.66	8.85396e+07	6.98409e+07	12.82	6.29	66410511	97552741	84569790	5.08878e+07	61789628	4.85575e+07	4.49604e+07	54855733	7.53469e+07	97552741	8.85396e+07	6.98409e+07	7.67949e+07
FALSE	High	Master Protein	Q96MU7	YTH domain-containing protein 1 [OS=Homo sapiens]	0	FALSE	9.932	3	2	4	2	727	84.6	6.23	4.37	2	cell organization and biogenesis;RNA metabolism OR transcription;other metabolic processes;transport;developmental processes;other biological processes	plasma membrane;other membranes;nucleus	nucleic acid binding activity	Pf04146	91746	YTHDC1	hsa:91746; Q4W5Q3; Q7Z622; Q8TF35; Q96MU7	ENSG00000083896; ENSG00000275272			0	0	3.023	1.6	0.0164506	96.27	408498	1.23469e+06	99.54	21.33	1.02678e+06			1.08112e+06	1.02148e+06	632787	835721	659074	1.16494e+06	90304.6	408498	1.48378e+06	1.26954e+06
FALSE	High	Master Protein	Q92621	Nuclear pore complex protein Nup205 [OS=Homo sapiens]	0	FALSE	8.894	2	3	7	3	2012	227.8	6.19	1.67	3	cell organization and biogenesis;transport	other membranes;cytosol;nucleus	other molecular function	Pf11894	23165	NUP205	A6H8X3; hsa:23165; Q86YC1; Q92621	ENSG00000155561		Rev-mediated nuclear export of HIV RNA; Nuclear import of Rev protein; Postmitotic nuclear pore complex (NPC) reformation; SUMOylation of DNA damage response and repair proteins; HCMV Late Events; HCMV Early Events; ISG15 antiviral mechanism; Transport of the SLBP independent Mature mRNA; Transport of the SLBP Dependant Mature mRNA; Transport of Mature mRNA Derived from an Intronless Transcript; …	29	0	2.062	1.04	0.0164506	89.8	2.12668e+06	4.8353e+06	12.33	6.54	1.87445e+06	1809600	1.55755e+06	3.42733e+06	4.0312e+06	3369917	3.29373e+06	3029127	2.12668e+06	2.55261e+06	2.03538e+06	4.70383e+06	5.01015e+06
FALSE	High	Master Protein	P42229	Signal transducer and activator of transcription 5A [OS=Homo sapiens]	0	FALSE	6.047	3	2	2	2	794	90.6	6.39	0	2	other metabolic processes;stress response;transport;signal transduction;other biological processes	cytosol;nucleus;other cell component	nucleic acid binding activity;other molecular function	Pf00017, Pf01017, Pf02864, Pf02865	6776	STAT5A	hsa:6776; P42229; Q1KLZ6	ENSG00000126561	IL-5 signaling pathway; Prolactin signaling pathway; IL-7 signaling pathway; IL-9 signaling pathway; Thymic stromal lymphopoietin (TSLP) signaling pathway; AGE/RAGE pathway; Adipogenesis; Brain-derived neurotrophic factor (BDNF) signaling pathway; Mammary gland development pathway - Puberty (Stage 2 of 4); IL-3 signaling pathway; Kit receptor signaling pathway; RAC1/PAK1/p38/MMP2 pathway; Physico…	Signaling by cytosolic FGFR1 fusion mutants; Interleukin-3, Interleukin-5 and GM-CSF signaling; Interleukin-7 signaling; Signaling by SCF-KIT; Downstream signal transduction; Signaling by phosphorylated juxtamembrane, extracellular and kinase domain KIT mutants; Growth hormone receptor signaling; Nuclear signaling by ERBB4; Signaling by Leptin; Inactivation of CSF3 (G-CSF) signaling; Prolactin re…	51	0	0.273	-1.87	0.0164506	109.89	769445	209875	70.24	86.03	466262	1.9501e+06	734945						529003	1.9501e+06	769445	209875	46649.1
FALSE	High	Master Protein	O60716	Catenin delta-1 [OS=Homo sapiens]	0	FALSE	28.263	9	6	18	6	968	108.1	6.23	13.19	6	cell adhesion;cell-cell signaling;cell organization and biogenesis;developmental processes;signal transduction;other biological processes	plasma membrane;other membranes;cytosol;nucleus;other cell component	signal transduction activity or receptor binding;other molecular function	Pf00514	1500	CTNND1	A8K939; hsa:1500; O15088; O60713; O60714; O60715; O60716; O60935; Q6DHZ7; Q6RBX8; Q9UP71; Q9UP72; Q9UP73	ENSG00000198561	VEGFA-VEGFR2 signaling; Wnt signaling pathway and pluripotency	VEGFR2 mediated vascular permeability; Adherens junctions interactions; InlA-mediated entry of Listeria monocytogenes into host cells; Regulation of CDH11 function; Regulation of CDH19 Expression and Function; CDH11 homotypic and heterotypic interactions	8	0	2.407	1.27	0.0164506	42.48	1.2921e+06	2.701e+06	8.83	20.35	977144	1.3022e+06	1.23417e+06	1.54511e+06	2.17324e+06	2.58789e+06	1.82424e+06	2.11268e+06	1.10863e+06	1.3022e+06	1.2921e+06	2.12059e+06	2.701e+06
FALSE	Medium	Master Protein	Q8N2S1-3	Isoform 3 of Latent-transforming growth factor beta-binding protein 4 [OS=Homo sapiens]	0.043	FALSE	1.373	1	1	2	1	1587	169.4	5.29	0	1						LTBP4	Q8N2S1-3				0	0	0.286	-1.81	0.0166475	79.51	971283	252040	46.18	70.82		1.14116e+06	927734						402181	1.14116e+06	971283	598585	252040
FALSE	High	Master Protein	P38571	Lysosomal acid lipase/cholesteryl ester hydrolase [OS=Homo sapiens]	0	FALSE	20.677	13	4	29	4	399	45.4	6.92	39.87	4	cell cycle OR cell proliferation;cell organization and biogenesis;protein metabolism;other metabolic processes;stress response;transport;developmental processes;signal transduction;other biological processes	cytosol;nucleus;other cytoplasmic organelle;other cell component	other molecular function	Pf00561	3988	LIPA	B2RBH5; D3DR29; hsa:3988; P38571; Q16529; Q53H21; Q5T074; Q5T771; Q96EJ0	ENSG00000107798	Phase I biotransformations, non P450; Degradation pathway of sphingolipids, including diseases; Cholesterol metabolism	LDL clearance	4	0	0.648	-0.63	0.0168809	18.86	3.0767e+07	2.09734e+07	9.87	2.87	2.89184e+07	2.67064e+07	2.93875e+07	1.54309e+07	16793630	1.379e+07	1.41963e+07	1.53158e+07	3.28097e+07	2.69453e+07	3.0767e+07	2.11781e+07	2.08719e+07
FALSE	High	Master Protein	Q4KMQ2	Anoctamin-6 [OS=Homo sapiens]	0.002	FALSE	3.521	1	1	1	1	910	106.1	7.77	0	1	cell cycle OR cell proliferation;cell organization and biogenesis;stress response;transport;signal transduction;other biological processes	plasma membrane;other membranes;cytosol	transporter activity;other molecular function	Pf04547, Pf16178	196527	ANO6	A6NNM6; B9EGG0; E7ENK4; E9PB30; E9PCT2; hsa:196527; Q4KMQ2; Q8N3Q2	ENSG00000177119	COVID-19 and endothelial cell senescence	Neutrophil degranulation; Stimuli-sensing channels; Induction of Cell-Cell Fusion	4	0	2.923	1.55	0.0171983	15.47	425470	1.24385e+06	19.68	10.07				944897	1.00081e+06	800042	871654	726526	425470	312541	464454	1.29682e+06	1.24385e+06
FALSE	High	Master Protein	Q8NAV1	Pre-mRNA-splicing factor 38A [OS=Homo sapiens]	0	FALSE	11.363	8	3	7	3	312	37.5	9.96	7.49	3	RNA metabolism OR transcription;other metabolic processes	nucleus		Pf03371, Pf12871	84950	PRPF38A	hsa:84950; Q8NAV1; Q96JW1; Q9BVZ8	ENSG00000134748	MECP2 and associated Rett syndrome	mRNA Splicing - Major Pathway	2	0	0.5	-1	0.0175971	72.35	3.56744e+06	5.2893e+06	46.32	55.34	6.25256e+06	2.41511e+06	3.05194e+06	4.30313e+06	1.42747e+06	829968	3.58015e+06	4.54625e+06	7.09393e+06	3.2202e+06	3.56744e+06	5.90583e+06	1.77413e+06
FALSE	High	Master Protein	O95470	Sphingosine-1-phosphate lyase 1 [OS=Homo sapiens]	0	FALSE	34.595	14	7	14	7	568	63.5	9.16	7.85	7	other metabolic processes;developmental processes;signal transduction;other biological processes	other membranes;ER/Golgi	other molecular function	Pf00282	8879	SGPL1	B2RBD4; hsa:8879; O95470; Q7Z732; Q9ULG8; Q9UN89	ENSG00000166224	Sphingolipid pathway; Kennedy pathway from sphingolipids; Sphingolipid metabolism overview; Sphingolipid metabolism: integrated pathway; 8p23.1 copy number variation syndrome	Sphingolipid de novo biosynthesis	6	0	1.541	0.62	0.0176011	28.02	6.82401e+06	1.11027e+07	7.42	13.21	6.01466e+06	7.65622e+06	6.27355e+06	9.25645e+06	7.53269e+06	6.25659e+06	7616649	7.99397e+06	6.82401e+06	7.65622e+06	6.68979e+06	1.2704e+07	9.86879e+06
FALSE	High	Master Protein	P30405	Peptidyl-prolyl cis-trans isomerase F, mitochondrial [OS=Homo sapiens]	0	FALSE	137.021	50	7	91	6	207	22	9.38	190.2	7	cell organization and biogenesis;protein metabolism;other metabolic processes;stress response;transport;other biological processes	other membranes;mitochondrion;other cell component	other molecular function	Pf00160	10105	PPIF	hsa:10105; P30405; Q2YDB7; Q5W131	ENSG00000108179	Alzheimer's disease and miRNA effects; Alzheimer's disease		2	0	1.285	0.36	0.0177331	33.82	8.7647e+07	1.12565e+08	8.97	13.18	7.72517e+07	9.69628e+07	7.68226e+07	7.26722e+07	8.77315e+07	9.72292e+07	75765031	9.22153e+07	8.7647e+07	9.69628e+07	8.11501e+07	1.00606e+08	1.09731e+08
FALSE	High	Master Protein	P16435	NADPH--cytochrome P450 reductase [OS=Homo sapiens]	0	FALSE	74.08	22	14	77	14	677	76.6	5.58	114.75	14	protein metabolism;other metabolic processes;other biological processes	other membranes;cytosol;mitochondrion;ER/Golgi;other cell component	other molecular function	Pf00175, Pf00258, Pf00667	5447	POR	P16435; Q16455; Q197M5; Q8N181; Q9H3M8; Q9UDT3	ENSG00000127948	Oxidation by cytochrome P450; Ferroptosis	Cytochrome P450 - arranged by substrate type	3	0	1.322	0.4	0.0184541	21.47	4.80607e+07	6.03847e+07	1.16	0.91	41831974	4.80662e+07	4.59058e+07	4.36032e+07	4.89527e+07	4.16097e+07	4.02716e+07	4.39604e+07	4.77193e+07	4.88114e+07	4.80607e+07	6.03847e+07	6.08406e+07
FALSE	High	Master Protein	Q9NZT2	Opioid growth factor receptor [OS=Homo sapiens]	0	FALSE	73.732	18	8	38	8	677	73.3	4.84	100.64	8	other biological processes	other membranes;nucleus;other cell component	other molecular function	Pf04664, Pf04680	11054	OGFR	hsa:11054; O96029; Q4VXW5; Q96CM2; Q9BQW1; Q9H4H0; Q9H7J5; Q9NZT2; Q9NZT3; Q9NZT4	ENSG00000060491			0	0	1.505	0.59	0.0184756	55.03	9.17536e+06	1.47542e+07	15.79	4.41	8.74539e+06	6.33965e+06	8.002e+06	1.06415e+07	1.18363e+07	9.55095e+06	1.07935e+07	1.11197e+07	1.07708e+07	7.84897e+06	9.17536e+06	1.4722e+07	1.47107e+07
FALSE	High	Master Protein	O60888	Protein CutA [OS=Homo sapiens]	0	FALSE	5.536	7	1	6	1	179	19.1	5.5	6.38	1	other biological processes	other membranes	other molecular function	Pf03091	51596	CUTA	A2AB26; A2BEL4; hsa:51596; O60888; Q3B784; Q5JXM9; Q5SU05; Q9NYQ9	ENSG00000112514; ENSG00000226492			0	0	0.397	-1.33	0.0185144	90.87	2.76507e+06	974695	59.26	77	838230	3964414	2641088	799259	784246			1.75166e+06	951025	3964414	2.76507e+06	1.09694e+06	974695
FALSE	High	Master Protein	P60510	Serine/threonine-protein phosphatase 4 catalytic subunit [OS=Homo sapiens]	0	FALSE	11.032	8	2	5	1	307	35.1	5.06	7.26	2	DNA metabolism;stress response;signal transduction;other biological processes	plasma membrane;other membranes;cytosol;cytoskeleton;nucleus;other cell component	enzyme regulator activity;other molecular function	Pf00149	5531	PPP4C	hsa:5531; P33172; P60510	ENSG00000149923	16p11.2 proximal deletion syndrome	Processing of DNA double-strand break ends	2	0	0.638	-0.65	0.0189674	63.93	1.50523e+07	1.05587e+07	29.29	88.46	13267015	21571090	11719320	10846637		7.35878e+06	9315888		1.50523e+07	21571090	1.22694e+07	1.48864e+07	536744
FALSE	High	Master Protein	Q70UQ0-4	Isoform 4 of Inhibitor of nuclear factor kappa-B kinase-interacting protein [OS=Homo sapiens]	0	FALSE	9.126	7	2	3	1	377	43.1	4.92	1.7	2						IKBIP	Q70UQ0-4				0	0	2.717	1.44	0.0196495	32.52	533847	1.29501e+06	57.08	16.88				870125	991312	1.01101e+06	876554	1.27359e+06	591946	146610	533847	1.1942e+06	1.23205e+06
FALSE	High	Master Protein	O60645	Exocyst complex component 3 [OS=Homo sapiens]	0	FALSE	10.065	4	3	9	3	745	85.5	6.29	6.93	3	cell cycle OR cell proliferation;cell organization and biogenesis;transport;other biological processes	plasma membrane;other membranes;cytosol;ER/Golgi;other cell component	other molecular function	Pf06046	11336	EXOC3	hsa:11336; O60645; Q6P2E8; Q8TEN6; Q8WUW0; Q96DI4	ENSG00000180104	Ciliary landscape	Translocation of SLC2A4 (GLUT4) to the plasma membrane; Insulin processing; VxPx cargo-targeting to cilium	4	0	2.411	1.27	0.0197685	79.1	1.52704e+06	2.74896e+06	37.29	24.58	817689	1.90865e+06	1.21645e+06	2.73249e+06	2.21183e+06	1.47963e+06	2.32809e+06	1.65711e+06	1.08421e+06	2.28847e+06	1.52704e+06	3.75021e+06	2.74896e+06
FALSE	High	Master Protein	P43304	Glycerol-3-phosphate dehydrogenase, mitochondrial [OS=Homo sapiens]	0	FALSE	89.186	27	17	82	17	727	80.8	7.69	119.01	17	other metabolic processes	other membranes;mitochondrion;other cell component	other molecular function	Pf01266, Pf16901	2820	GPD2	A8K4V0; B3KSA9; hsa:2820; P43304; Q59FR1; Q9HAP9	ENSG00000115159	Fatty acid beta-oxidation	Triglyceride catabolism; Synthesis of PA	3	0	1.345	0.43	0.0198585	36.22	3.8998e+07	5.40913e+07	4.75	5.02	3.36502e+07	3.57065e+07	3.66454e+07	3.87758e+07	3.98811e+07	3.79322e+07	3.4306e+07	4.10778e+07	3.8998e+07	3.64116e+07	3.99357e+07	5.40913e+07	5.07055e+07
FALSE	High	Master Protein	O75915	PRA1 family protein 3 [OS=Homo sapiens]	0	FALSE	15.792	22	5	54	5	188	21.6	9.77	60.72	5	other metabolic processes;transport;signal transduction;other biological processes	plasma membrane;other membranes;cytosol;cytoskeleton;ER/Golgi		Pf03208	10550	ARL6IP5	B2R6V5; hsa:10550; O75915; Q53ES3; Q5KU08	ENSG00000144746		Glutamate Neurotransmitter Release Cycle	1	0	1.302	0.38	0.02	25.43	5.71959e+07	7.03122e+07	23.92	18.01	5.04123e+07	3.63762e+07	56540308	5.92307e+07	58585719	36871992	3.72942e+07	50625071	5.71959e+07	3.70748e+07	5.91944e+07	8.12911e+07	7.28129e+07
FALSE	High	Master Protein	Q9NVM9	Integrator complex subunit 13 [OS=Homo sapiens]	0	FALSE	4.323	1	1	5	1	706	80.2	6.7	2.09	1	cell cycle OR cell proliferation;cell organization and biogenesis;RNA metabolism OR transcription;other metabolic processes;other biological processes	nucleus;other cell component		Pf10221	55726	INTS13	B4DNK1; hsa:55726; Q86WE2; Q96HM2; Q9BTX2; Q9NTB6; Q9NVM5; Q9NVM9	ENSG00000064102	1p36 copy number variation syndrome	RNA polymerase II transcribes snRNA genes	2	0	0.398	-1.33	0.0200034	47.75	2508205	795260	23.58	39.34	2.59268e+06	2508205	1.72927e+06			1.02709e+06		998570	2.94156e+06	2508205	1.81045e+06	640069	721139
FALSE	High	Master Protein	Q96DV4	39S ribosomal protein L38, mitochondrial [OS=Homo sapiens]	0	FALSE	19.49	10	3	10	3	380	44.6	7.53	12.96	3	protein metabolism;other metabolic processes	other membranes;mitochondrion;translational apparatus		Pf01161	64978	MRPL38	B3KN96; hsa:64978; Q96DV4; Q96Q66; Q9P0B9	ENSG00000204316		Mitochondrial translation initiation; Mitochondrial translation elongation; Mitochondrial translation termination	3	0	2.088	1.06	0.0202371	103.6	3.68304e+06	2.70826e+06	41.13	13.2	1.12812e+06	3.39268e+06	3.09598e+06	2.19383e+06	2.0249e+06	2.30272e+06	1.62812e+06	1.94996e+06	1.58607e+06	3.78566e+06	3.68304e+06	3.01092e+06	2.51663e+06
FALSE	High	Master Protein	Q14258	E3 ubiquitin/ISG15 ligase TRIM25 [OS=Homo sapiens]	0	FALSE	93.726	25	13	62	13	630	70.9	8.09	137.25	13	protein metabolism;other metabolic processes;stress response;signal transduction;other biological processes	cytosol;nucleus;other cell component	signal transduction activity or receptor binding;other molecular function	Pf00622, Pf13445, Pf13765	7706	TRIM25	hsa:7706; Q14258	ENSG00000121060	Novel intracellular components of RIG-I-like receptor pathway; Cytosolic DNA-sensing pathway; SARS-CoV-2 innate immunity evasion and cell-specific immune response; 1p36 copy number variation syndrome	Interferon gamma signaling; ISG15 antiviral mechanism; SARS-CoV-2 activates/modulates innate and adaptive immune responses; TRAF6 mediated NF-kB activation; NF-kB activation through FADD/RIP-1 pathway mediated by caspase-8 and -10; Termination of translesion DNA synthesis; Negative regulators of DDX58/IFIH1 signaling; SARS-CoV-1 activates/modulates innate immune responses; Ovarian tumor domain pr…	16	0	1.344	0.43	0.0202494	23.08	4.16188e+07	5.28638e+07	5.43	2.78	3.33639e+07	4.16894e+07	3.97527e+07	3.98022e+07	42646822	3.52042e+07	3.57818e+07	3.79824e+07	3.78535e+07	4.16894e+07	4.16188e+07	5.46265e+07	5.30034e+07
FALSE	High	Master Protein	Q14643	Inositol 1,4,5-trisphosphate receptor type 1 [OS=Homo sapiens]	0	FALSE	64.578	6	12	55	10	2758	313.7	6.04	67.95	12	cell-cell signaling;stress response;transport;developmental processes;signal transduction;other biological processes	other membranes;cytosol;ER/Golgi;nucleus;other cell component	transporter activity;other molecular function	Pf00520, Pf01365, Pf02815, Pf08454, Pf08709	3708	ITPR1	E7EPX7; E9PDE9; hsa:3708; Q14643; Q14660; Q99897	ENSG00000150995	Alzheimer's disease and miRNA effects; Myometrial relaxation and contraction pathways; G protein signaling pathways; Cell-type dependent selectivity of CCK2R signaling; Resistin as a regulator of inflammation; Fragile X syndrome; MFAP5 effect on permeability and motility of endothelial cells via cytoskeleton rearrangement; Vitamin D-sensitive calcium signaling in depression; PKC-gamma calcium sig…	Ca2+ pathway; VEGFR2 mediated cell proliferation; Role of phospholipids in phagocytosis; FCERI mediated Ca+2 mobilization; FCGR3A-mediated IL10 synthesis; Antigen activates B Cell Receptor (BCR) leading to generation of second messengers; Ion homeostasis; cGMP effects; Glucagon-like Peptide-1 (GLP1) regulates insulin secretion; Elevation of cytosolic Ca2+ levels; PLC beta mediated events; DAG and…	34	2	1.481	0.57	0.020707	36.51	9.89852e+06	1.46578e+07	5.9	5.36	7.61694e+06	9.91758e+06	8.95157e+06	1.068e+07	1.22247e+07	9.86807e+06	1.05532e+07	9.81388e+06	9.54412e+06	1.07007e+07	9.89852e+06	1.46578e+07	1.51934e+07
FALSE	High	Master Protein	Q16644	MAP kinase-activated protein kinase 3 [OS=Homo sapiens]	0	FALSE	25.735	11	3	15	1	382	43	7.28	30.01	3	protein metabolism;other metabolic processes;transport;signal transduction;other biological processes	cytosol;nucleus;other cell component	kinase activity;other molecular function	Pf00069	7867	MAPKAPK3	B5BU67; hsa:7867; Q16644	ENSG00000114738	Fas ligand pathway and stress induction of heat shock proteins; MAPK signaling pathway; Serotonin HTR1 group and FOS pathway	Oxidative Stress Induced Senescence; VEGFA-VEGFR2 Pathway; p38MAPK events; activated TAK1 mediates p38 MAPK activation	7	0	0.295	-1.76	0.021314	95.19	1.0249e+06	175835	35.64	90.21	903346	1.08308e+06	493175						1.0249e+06	1.08308e+06	516326	319706	845169
FALSE	High	Master Protein	P01889	HLA class I histocompatibility antigen, B alpha chain [OS=Homo sapiens]	0	FALSE	53.056	27	7	43	2	362	40.4	5.85	89.44	7	stress response;other biological processes	non-structural extracellular;plasma membrane;other membranes;ER/Golgi;other cytoplasmic organelle;other cell component	signal transduction activity or receptor binding;other molecular function	Pf00129, Pf06623, Pf07654	3106	HLA-B	A0A2I6Q7B5; B0V0B8; G3GN01; hsa:3106; O02862; O02956; O02957; O02960; O19555; O19556; O19595; O19615; O19624; O19625; O19627; O19641; O19651; O19675; O19692; O19758; O19779; O19783; O46702; O62897; O62901; O62915; O62917; O62919; O77933; O77959; O78053; O78138; O78160; O78163; O78172; O78173; O78180; O78217; O95730; O98140; P01889; P01890; P03989; P10317; P10318; P10319; P10320; P18463; P18464; P…	ENSG00000234745	Proteasome degradation; Allograft rejection; Ebola virus infection in host; TAR syndrome; Type II interferon signaling	Immunoregulatory interactions between a Lymphoid and a non-Lymphoid cell; ER-Phagosome pathway; DAP12 interactions; SARS-CoV-2 activates/modulates innate and adaptive immune responses; Neutrophil degranulation; Interferon gamma signaling; Interferon alpha/beta signaling; Antigen Presentation: Folding, assembly and peptide loading of class I MHC; Endosomal/Vacuolar pathway	14	0	1.45	0.54	0.021314	13.74	1.94041e+07	2.60495e+07	12.71	7.84	1.71027e+07	1.96059e+07	1.48127e+07	1.80221e+07	24123421	17536672	1.76321e+07	1.90179e+07	1.94041e+07	1.96059e+07	1.5508e+07	2.47344e+07	2.99817e+07
FALSE	High	Master Protein	Q9UJY5	ADP-ribosylation factor-binding protein GGA1 [OS=Homo sapiens]	0	FALSE	28.625	10	4	18	4	639	70.3	5.29	27.13	4	protein metabolism;other metabolic processes;transport;other biological processes	other membranes;cytosol;ER/Golgi;nucleus;other cytoplasmic organelle;other cell component	other molecular function	Pf00790, Pf02883, Pf03127, Pf18308	26088	GGA1	A8K3D3; B0QYR7; hsa:26088; Q5R3N1; Q5TG07; Q6IC75; Q86YA9; Q8NCS6; Q9BW94; Q9UG00; Q9UGW0; Q9UGW1; Q9UJY5	ENSG00000100083		Amyloid fiber formation; TBC/RABGAPs	2	0	2.127	1.09	0.0214249	86.84	2.5009e+06	3.32257e+06	27	11.98	2.20429e+06	2.46718e+06	1097582	2.18018e+06	2.67336e+06	1.8143e+06	2.4157e+06	2.43012e+06	2.5009e+06	2.64192e+06	1.53739e+06	2.99218e+06	3.32257e+06
FALSE	High	Master Protein	O00178	GTP-binding protein 1 [OS=Homo sapiens]	0	FALSE	18.846	6	2	3	2	669	72.4	8.34	7.38	2	protein metabolism;other metabolic processes;signal transduction;other biological processes	cytosol;other cytoplasmic organelle	nucleic acid binding activity;other molecular function	Pf00009	9567	GTPBP1	hsa:9567; O00178; Q6IC67	ENSG00000100226			0	0	0.267	-1.91	0.0222013	101.2	599267	195121	84.33	70.18		2.03366e+06							599267	2.03366e+06	462815	542616	503717
FALSE	High	Master Protein	P53634	Dipeptidyl peptidase 1 [OS=Homo sapiens]	0	FALSE	81.118	26	9	92	9	463	51.8	6.99	163.62	9	protein metabolism;other metabolic processes;other biological processes	non-structural extracellular;other membranes;cytoskeleton;ER/Golgi;nucleus;other cytoplasmic organelle;other cell component	enzyme regulator activity;other molecular function	Pf00112, Pf08773	1075	CTSC	A8K7V2; B5MDD5; hsa:1075; P53634; Q2HIY8; Q53G93; Q71E75; Q71E76; Q7M4N9; Q7Z3G7; Q7Z5U7; Q8WY99; Q8WYA7; Q8WYA8	ENSG00000109861		Neutrophil degranulation; MHC class II antigen presentation; COPII-mediated vesicle transport; Cargo concentration in the ER	4	0	0.732	-0.45	0.0222123	33.37	7.48289e+07	6.05422e+07	4.25	4.4	6.58265e+07	8.03907e+07	7.14738e+07	43321799	48588578	4.42461e+07	4.05088e+07	4.00554e+07	7.46843e+07	8.03907e+07	7.48289e+07	6.04031e+07	6.16506e+07
FALSE	High	Master Protein	P13473	Lysosome-associated membrane glycoprotein 2 [OS=Homo sapiens]	0	FALSE	13.81	6	3	40	3	410	44.9	5.63	66.77	3	cell organization and biogenesis;protein metabolism;other metabolic processes;stress response;transport;other biological processes	non-structural extracellular;plasma membrane;other membranes;ER/Golgi;other cytoplasmic organelle;other cell component	other molecular function	Pf01299	3920	LAMP2	A8K4X5; D3DTF0; hsa:3920; P13473; Q16641; Q6Q3G8; Q96J30; Q99534; Q9UD93	ENSG00000005893	Perturbations to host-cell autophagy, induced by SARS-CoV-2 proteins; Clock-controlled autophagy in bone metabolism	Neutrophil degranulation; Platelet degranulation ; Chaperone Mediated Autophagy	5	0	1.282	0.36	0.0223185	38.77	7.10022e+07	8.49598e+07	6.63	9.9	5.67504e+07	7.10022e+07	7.04315e+07	61903807	5.68265e+07	6.41005e+07	5.40423e+07	6.34684e+07	6.51632e+07	7.10022e+07	7.43503e+07	8.49598e+07	7.07541e+07
FALSE	High	Master Protein	P84095	Rho-related GTP-binding protein RhoG [OS=Homo sapiens]	0	FALSE	57.719	45	6	55	5	191	21.3	8.12	112.32	6	cell organization and biogenesis;signal transduction;other biological processes	plasma membrane;other membranes;cytosol;cytoskeleton;ER/Golgi;other cell component	other molecular function	Pf00071	391	RHOG	hsa:391; P35238; P84095; Q8NI04	ENSG00000177105	Brain-derived neurotrophic factor (BDNF) signaling pathway	Neutrophil degranulation; RHOG GTPase cycle; PIP3 activates AKT signaling; Constitutive Signaling by Aberrant PI3K in Cancer; PI5P, PP2A and IER3 Regulate PI3K/AKT Signaling; GPVI-mediated activation cascade; RHO GTPases activate KTN1	8	0	1.311	0.39	0.0229502	16.12	4.83595e+07	6.01227e+07	5.61	2.79	42623868	49117961	42216989	4.32509e+07	50817003	4.10111e+07	4.12375e+07	43288603	4.83595e+07	49117961	4.41987e+07	5.93597e+07	6.31576e+07
FALSE	High	Master Protein	Q7Z7E8	Ubiquitin-conjugating enzyme E2 Q1 [OS=Homo sapiens]	0	FALSE	4.443	4	2	3	1	422	46.1	5.1	3.35	2	cell-cell signaling;protein metabolism;other metabolic processes;transport;developmental processes;other biological processes	cytosol;nucleus;other cell component	other molecular function	Pf00179	55585	UBE2Q1	B4DF92; hsa:55585; Q29SN7; Q3B841; Q5I0X2; Q6IS04; Q6P7P2; Q7Z7E8; Q96MV4; Q9BVX5; Q9UGL6	ENSG00000160714		Antigen processing: Ubiquitination & Proteasome degradation	1	0	2.402	1.26	0.0238571	75.09	972128	2.3349e+06	66.08	20.77	856830		2.05306e+06	1.85654e+06	1.23952e+06	1.62729e+06	1.90339e+06	1.60271e+06	972128	582441	2.14943e+06	2.54801e+06	1.54053e+06
FALSE	High	Master Protein	Q92609	TBC1 domain family member 5 [OS=Homo sapiens]	0	FALSE	7.707	4	2	3	2	795	88.9	6.54	2.91	2	other metabolic processes;stress response;transport;other biological processes	other membranes;cytosol;ER/Golgi;other cytoplasmic organelle;other cell component	enzyme regulator activity;other molecular function	Pf00566	9779	TBC1D5	A6NP25; C9JP52; hsa:9779; Q92609	ENSG00000131374			0	0	2.451	1.29	0.025258	20.29	741654	1.81743e+06	36.38	2.73			376356	1.36166e+06	1429704	1.32566e+06	1.23016e+06	1.30224e+06	859213	741654	394022	1.86881e+06	1.7769e+06
FALSE	High	Master Protein	Q08379	Golgin subfamily A member 2 [OS=Homo sapiens]	0	FALSE	14.891	4	3	11	3	1002	113	5.02	18.53	3	cell cycle OR cell proliferation;cell organization and biogenesis;protein metabolism;other metabolic processes;transport;other biological processes	other membranes;cytoskeleton;ER/Golgi;other cell component	cytoskeletal activity;other molecular function	Pf15070, Pf19046	2801	GOLGA2	A0A0C4DGS5; hsa:2801; Q08379; Q6GRM9; Q9BRB0; Q9NYF9	ENSG00000167110		COPI-mediated anterograde transport; COPII-mediated vesicle transport; Deregulated CDK5 triggers multiple neurodegenerative pathways in Alzheimer's disease models; Golgi Cisternae Pericentriolar Stack Reorganization	4	0	1.61	0.69	0.0252929	7.78	5040404	8.11618e+06	3.84	25.54	4.35249e+06	5040404	5.07804e+06	5.80908e+06	6.7336e+06	3542451	7.38229e+06	5.84368e+06	4.93818e+06	5040404	5.31641e+06	7.97266e+06	8.36881e+06
FALSE	High	Master Protein	Q6ZMG9	Ceramide synthase 6 [OS=Homo sapiens]	0.007	FALSE	2.561	2	1	7	1	384	44.9	7.65	0	1	other metabolic processes;stress response	other membranes;ER/Golgi	nucleic acid binding activity;other molecular function	Pf00046, Pf03798	253782	CERS6	hsa:253782; Q32M63; Q6ZMG9; Q8N617	ENSG00000172292	Sphingolipid pathway; Sphingolipid metabolism overview; Sphingolipid metabolism: integrated pathway; Synthesis of ceramides and 1-deoxyceramides	Sphingolipid de novo biosynthesis	5	0	2.401	1.26	0.0254366	72.66	778197	1.86842e+06	74.74	39.41			1.40895e+06	2.01234e+06		1.87259e+06	1.26468e+06	1.26902e+06	778197	237319	1.47509e+06	2.76183e+06	849039
FALSE	High	Master Protein	O14657	Torsin-1B [OS=Homo sapiens]	0	FALSE	16.942	13	4	7	4	336	38	8.54	10.96	4	cell organization and biogenesis;protein metabolism;other metabolic processes;stress response;other biological processes	other membranes;ER/Golgi;nucleus	cytoskeletal activity;other molecular function	Pf06309	27348	TOR1B	hsa:27348; O14657	ENSG00000136816		Cargo recognition for clathrin-mediated endocytosis	1	0	2.279	1.19	0.0254366	21.29	1.31381e+06	3.17653e+06	15.71	5.4	1.15798e+06	1.04979e+06	1.37574e+06	2.37852e+06	2.55586e+06	2.01828e+06	2.08457e+06	2.39757e+06	1.31381e+06	1.04979e+06	1.44032e+06	3.26439e+06	3.17653e+06
FALSE	High	Master Protein	P17931	Galectin-3 [OS=Homo sapiens]	0	FALSE	75.352	31	7	82	7	250	26.1	8.56	188.49	7	RNA metabolism OR transcription;other metabolic processes;stress response;signal transduction;other biological processes	plasma membrane;other membranes;cytosol;mitochondrion;nucleus;other cell component	signal transduction activity or receptor binding;enzyme regulator activity;other molecular function	Pf00337	3958	LGALS3	B2RC38; hsa:3958; P17931; Q16005; Q6IBA7; Q96J47	ENSG00000131981	AGE/RAGE pathway; Spinal cord injury; 2q13 copy number variation syndrome; Immune infiltration in pancreatic cancer	Neutrophil degranulation; RUNX1 regulates transcription of genes involved in differentiation of myeloid cells; Advanced glycosylation endproduct receptor signaling; RUNX2 regulates genes involved in differentiation of myeloid cells	8	0	1.27	0.34	0.0263363	33.4	7.32344e+07	9.12133e+07	4.74	16.96	6.13941e+07	7.30406e+07	73260428	6.53113e+07	71089279	8.99727e+07	6.17393e+07	71777814	7.02612e+07	7.32344e+07	7.72098e+07	8.97319e+07	8.91169e+07
FALSE	High	Master Protein	Q15437	Protein transport protein Sec23B [OS=Homo sapiens]	0	FALSE	94.033	20	12	79	12	767	86.4	6.89	130.82	12	cell organization and biogenesis;transport	other membranes;cytosol;ER/Golgi;other cell component	enzyme regulator activity;other molecular function	Pf00626, Pf04810, Pf04811, Pf04815, Pf08033	10483	SEC23B	D3DW33; hsa:10483; Q15437; Q503A9; Q5W183; Q9BS15; Q9BSI2; Q9H1D7	ENSG00000101310	Sterol regulatory element-binding proteins (SREBP) signaling		1	0	0.721	-0.47	0.0277562	44.08	6.78201e+07	3.35236e+07	29.48	33.62	5.97764e+07	8.14148e+07	4.16966e+07	1.62011e+07	2.15757e+07	2.1904e+07	2.17754e+07	3.89535e+07	6.78201e+07	8.22024e+07	4.43645e+07	2.45989e+07	2.86908e+07
FALSE	High	Master Protein	P46776	60S ribosomal protein L27a [OS=Homo sapiens]	0	FALSE	37.356	35	6	66	6	148	16.6	11	126.13	6	protein metabolism;other metabolic processes	cytosol;ER/Golgi;translational apparatus;other cell component	other molecular function	Pf00828	6157	RPL27A	B2R4B3; hsa:6157; P46776	ENSG00000166441	Cytoplasmic ribosomal proteins	Regulation of expression of SLITs and ROBOs; L13a-mediated translational silencing of Ceruloplasmin expression; Formation of a pool of free 40S subunits; GTP hydrolysis and joining of the 60S ribosomal subunit; Major pathway of rRNA processing in the nucleolus and cytosol; Nonsense Mediated Decay (NMD) enhanced by the Exon Junction Complex (EJC); SRP-dependent cotranslational protein targeting to…	14	0	0.752	-0.41	0.0285276	25.19	2.10967e+08	1.61737e+08	10.95	11.31	1.85946e+08	2.32758e+08	1.78367e+08	1.17846e+08	1.4598e+08	9.73491e+07	1.19986e+08	105826362	2.10967e+08	2.32758e+08	1.8674e+08	1.61737e+08	1.81431e+08
FALSE	High	Master Protein	Q6ZT21	Transmembrane protein with metallophosphoesterase domain [OS=Homo sapiens]	0	FALSE	9.369	6	2	3	2	453	49.4	6.92	2.54	2		other membranes	other molecular function	Pf00149	643853	TMPPE	B2RNG5; hsa:643853; Q6ZRG1; Q6ZT21	ENSG00000188167			0	0	0.296	-1.76	0.0303493	71.91	721109	237503	42.55	69.98	956635	721109	427888				280414	231197	1.08536e+06	721109	447974	237503	18530.5
FALSE	High	Master Protein	Q01201	Transcription factor RelB [OS=Homo sapiens]	0	FALSE	5.514	2	1	4	1	579	62.1	6.24	6.29	1	stress response;signal transduction;other biological processes	cytosol;cytoskeleton;nucleus;other cell component	nucleic acid binding activity;other molecular function	Pf00554, Pf16179, Pf16180, Pf16181	5971	RELB	hsa:5971; Q01201; Q6GTX7; Q9UEI7	ENSG00000104856	RANKL/RANK signaling pathway; TNF-related weak inducer of apoptosis (TWEAK) signaling pathway; Thymic stromal lymphopoietin (TSLP) signaling pathway; Photodynamic therapy-induced NF-kB survival signaling; MAPK signaling pathway; Toll-like receptor signaling related to MyD88; EDA signaling in hair follicle development; Ebola virus infection in host; miRNA role in immune response in sepsis; Non-gen…	Dectin-1 mediated noncanonical NF-kB signaling; NIK-->noncanonical NF-kB signaling; CD209 (DC-SIGN) signaling	14	0	2.941	1.56	0.0305315	13.97	374468	998864	12.01	12.11	266056		358202	727797	664284	784284	645789	793991	301858	374468	375017	998864	825602
FALSE	High	Master Protein	P01040	Cystatin-A [OS=Homo sapiens]	0	FALSE	25.937	45	4	46	4	98	11	5.5	99.03	4	cell adhesion;protein metabolism;other metabolic processes;other biological processes	non-structural extracellular;plasma membrane;cytosol;nucleus;other cell component	enzyme regulator activity;other molecular function	Pf00031	1475	CSTA	hsa:1475; P01040; Q6IB90	ENSG00000121552	8p23.1 copy number variation syndrome	Formation of the cornified envelope	2	0	1.304	0.38	0.0308716	24.54	4.57764e+07	5.89781e+07	7.76	6.39	4.29094e+07	45239314	3.95011e+07	4.29729e+07	4.4097e+07	4.37263e+07	38254668	4.57106e+07	4.86834e+07	4.57764e+07	4.16768e+07	5.89781e+07	5.48057e+07
FALSE	High	Master Protein	Q14966	Zinc finger protein 638 [OS=Homo sapiens]	0	FALSE	15.454	2	3	5	3	1978	220.5	6.38	7.81	3	RNA metabolism OR transcription;other metabolic processes;other biological processes	nucleus;other cell component	nucleic acid binding activity;other molecular function	Pf00076, Pf12171	27332	ZNF638	A0A096LPH6; B5MDV1; B7ZLD1; hsa:27332; Q14966; Q53R34; Q5XJ05; Q68DP3; Q6P2H2; Q7Z3T7; Q8NF92; Q8TCA1; Q9H2G1; Q9NP37	ENSG00000075292		Transcriptional regulation of white adipocyte differentiation	1	0	2.763	1.47	0.0321465	70.98	307442	1.19616e+06	65.53	43.17				871553			1.24199e+06	1.32572e+06	281011	830612	307442	1.19616e+06	849371
FALSE	High	Master Protein	P13284	Gamma-interferon-inducible lysosomal thiol reductase [OS=Homo sapiens]	0	FALSE	14.167	4	1	15	1	250	27.9	4.88	15.47	1	other biological processes	non-structural extracellular;cytosol;other cytoplasmic organelle;other cell component	other molecular function	Pf03227	10437	IFI30	hsa:10437; P13284; Q76MF9; Q8NEI4; Q8WU77; Q9UL08	ENSG00000216490		MHC class II antigen presentation; Interferon gamma signaling	2	0	1.414	0.5	0.0321465	80.4	3.44145e+06	3.15306e+07	126.98	56.83	3.03328e+06	747590	2.1919e+07	2.2974e+07	3.30028e+06	2.48024e+07	2.19085e+07	1.10648e+07	3.44145e+06	1.57673e+06	2.29479e+07	3.15306e+07	4.10173e+06
FALSE	High	Master Protein	Q9H0S4	Probable ATP-dependent RNA helicase DDX47 [OS=Homo sapiens]	0.001	FALSE	4.039	2	1	1	1	455	50.6	9.1	1.73	1	RNA metabolism OR transcription;other metabolic processes;signal transduction	nucleus	other molecular function	Pf00270, Pf00271	51202	DDX47	B3KXP4; G5E955; hsa:51202; Q96GM0; Q96NV8; Q9H0S4; Q9UI98	ENSG00000213782		Major pathway of rRNA processing in the nucleolus and cytosol; rRNA modification in the nucleus and cytosol	2	0	0.312	-1.68	0.0326551	71.97	929569	290424	3.04	62.83	824310	884352	887890						935231	884352	929569	567858	194028
FALSE	High	Master Protein	Q9UNP9	Peptidyl-prolyl cis-trans isomerase E [OS=Homo sapiens]	0	FALSE	48.719	39	8	38	7	301	33.4	5.6	49.65	8	protein metabolism;RNA metabolism OR transcription;other metabolic processes;other biological processes	non-structural extracellular;cytosol;nucleus;other cell component	nucleic acid binding activity;other molecular function	Pf00076, Pf00160	10450	PPIE	B2R971; hsa:10450; O43634; O43635; Q32Q72; Q3S611; Q5TGA0; Q5TGA2; Q5TGA3; Q9UIZ5; Q9UNP9	ENSG00000084072		Neutrophil degranulation; mRNA Splicing - Major Pathway; Formation of TC-NER Pre-Incision Complex; Dual incision in TC-NER; Gap-filling DNA repair synthesis and ligation in TC-NER	6	1	0.742	-0.43	0.0327593	60.79	6.73007e+07	7.08343e+07	5.66	9.15	5.58546e+07	7.11105e+07	6.42831e+07	5.19458e+07	5.86343e+07	4.29878e+07	40628313	5.08195e+07	6.36174e+07	7.12401e+07	6.73007e+07	7.18989e+07	7.40443e+07
FALSE	High	Master Protein	Q9H3Z4	DnaJ homolog subfamily C member 5 [OS=Homo sapiens]	0	FALSE	29.984	24	2	14	2	198	22.1	5.07	34.83	2	cell-cell signaling;protein metabolism;other metabolic processes;transport;other biological processes	plasma membrane;other membranes;cytosol;ER/Golgi;other cytoplasmic organelle;other cell component	other molecular function	Pf00226	80331	DNAJC5	A8K0M0; B3KY68; E1P5G8; hsa:80331; Q9H3Z4; Q9H3Z5; Q9H7H2	ENSG00000101152		Neutrophil degranulation; Sensory processing of sound by inner hair cells of the cochlea; GABA synthesis, release, reuptake and degradation	3	0	1.482	0.57	0.0328109	38.32	7.04811e+06	1.07948e+07	23.23	5.34	8.55171e+06	7.04811e+06	6.02372e+06	8.47996e+06	8.6856e+06	6.98678e+06	7.23169e+06	7878622	9.70245e+06	7.04811e+06	6.30648e+06	1.16383e+07	1.07948e+07
FALSE	High	Master Protein	P48595	Serpin B10 [OS=Homo sapiens]	0	FALSE	24.707	14	4	14	4	397	45.4	6.16	34.79	4	other biological processes	non-structural extracellular;plasma membrane;other membranes;cytosol;nucleus	enzyme regulator activity	Pf00079	5273	SERPINB10	hsa:5273; P48595; Q4VAX4; Q4VAX7	ENSG00000242550		Neutrophil degranulation	1	0	2.06	1.04	0.0336025	88.29	1.9554e+06	3.87931e+06	11.43	4.48	1.2284e+06	1608149	1.25803e+06	2.62002e+06	3.26453e+06	2.76295e+06	2.59849e+06	2.79312e+06	1.9554e+06	2.20507e+06	1.75535e+06	3.59584e+06	4.05731e+06
FALSE	High	Master Protein	Q15363	Transmembrane emp24 domain-containing protein 2 [OS=Homo sapiens]	0	FALSE	22.051	10	2	20	2	201	22.7	5.17	40.02	2	cell organization and biogenesis;stress response;transport;developmental processes;signal transduction;other biological processes	other membranes;ER/Golgi;other cell component	signal transduction activity or receptor binding	Pf01105	10959	TMED2	hsa:10959; Q15363	ENSG00000086598	5q35 copy number variation	COPI-dependent Golgi-to-ER retrograde traffic; COPI-mediated anterograde transport; Pre-NOTCH Processing in Golgi; COPII-mediated vesicle transport; Cargo concentration in the ER	6	0	1.445	0.53	0.0354905	48.34	1.04928e+07	1.74624e+07	8.43	36.45	7.90936e+06	1.04928e+07	1.02681e+07	1.27235e+07	1.02242e+07	1.66889e+07	16771137	7.40327e+06	9.15925e+06	1.04928e+07	1.07501e+07	1.74624e+07	1.27071e+07
FALSE	High	Master Protein	O95983	Methyl-CpG-binding domain protein 3 [OS=Homo sapiens]	0	FALSE	10.074	8	2	3	2	291	32.8	5.34	0	2	cell organization and biogenesis;protein metabolism;other metabolic processes;developmental processes;other biological processes	nucleus;other cell component	nucleic acid binding activity;other molecular function	Pf01429, Pf14048, Pf16564	53615	MBD3	A8K4B7; D6W5Z2; hsa:53615; O95983; Q6PIL9; Q6PJZ9; Q86XF4	ENSG00000071655	Effect of progerin on genes involved in Hutchinson-Gilford progeria syndrome	Potential therapeutics for SARS; Regulation of PTEN gene transcription; HDACs deacetylate histones; RNA Polymerase I Transcription Initiation; ERCC6 (CSB) and EHMT2 (G9a) positively regulate rRNA expression; Regulation of TP53 Activity through Acetylation	7	0	1.479	0.56	0.0367374	50.62	7.8444e+06	1.16008e+07	10.26	46.39	6.91402e+06	6.69049e+06	7801941	14718642	7.02881e+06	3904807	7852197	11204256	7.8444e+06	6.69049e+06	8.16818e+06	2.02006e+07	8.73572e+06
FALSE	High	Master Protein	Q9Y6N5	Sulfide:quinone oxidoreductase, mitochondrial [OS=Homo sapiens]	0	FALSE	164.078	48	20	247	20	450	49.9	9.11	538.49	20	other metabolic processes	other membranes;mitochondrion	other molecular function	Pf07992	58472	SQOR	hsa:58472; Q9UQM8; Q9Y6N5	ENSG00000137767		Sulfide oxidation to sulfate	1	0	1.254	0.33	0.0386865	26.09	4.30856e+08	5.45571e+08	9.45	2.98	3.79755e+08	4.93855e+08	3.94822e+08	3.89552e+08	4.3897e+08	3.83133e+08	3.72009e+08	3.68281e+08	4.30856e+08	4.94036e+08	4.13999e+08	5.3464e+08	5.45571e+08
FALSE	High	Master Protein	Q02318	Sterol 26-hydroxylase, mitochondrial [OS=Homo sapiens]	0	FALSE	15.081	10	3	9	3	531	60.2	8.9	14.6	3	other metabolic processes	other membranes;mitochondrion	other molecular function	Pf00067	1593	CYP27A1	A8K303; hsa:1593; Q02318; Q6LDB4; Q86YQ6	ENSG00000135929	Vitamin D metabolism; PPAR signaling pathway; Oxidation by cytochrome P450; Vitamin D-sensitive calcium signaling in depression; Cholesterol metabolism with Bloch and Kandutsch-Russell pathways; Disorders of bile acid synthesis and biliary transport; Cholesterol metabolism; Metapathway biotransformation Phase I and II	Endogenous sterols; Synthesis of bile acids and bile salts via 7alpha-hydroxycholesterol; Synthesis of bile acids and bile salts via 24-hydroxycholesterol; Synthesis of bile acids and bile salts via 27-hydroxycholesterol; Defective CYP27A1 causes CTX	13	0	1.982	0.99	0.0407774	26.05	1.8468e+06	4.33882e+06	15.13	5.38	1.95383e+06	1.64903e+06	1.76399e+06	3.37183e+06	3.49104e+06	3.16477e+06	2.73238e+06	3.06322e+06	2.21674e+06	1.64903e+06	1.8468e+06	4.62766e+06	4.33882e+06
FALSE	High	Master Protein	Q6IC98	GRAM domain-containing protein 4 [OS=Homo sapiens]	0	FALSE	18.78	5	2	4	2	578	66.4	8.84	8.94	2	other biological processes	other membranes;mitochondrion;ER/Golgi		Pf02893	23151	GRAMD4	A9IN51; A9IN57; hsa:23151; Q68EN0; Q6IC98; Q9UGE6; Q9Y4B9	ENSG00000075240			0	0	2.459	1.3	0.0408054	84.8	549144	1.35045e+06	84.41	5.66	484013	1283048		1.06891e+06	1.12683e+06	892271	877029	972333	549144	1283048	173524	1.46702e+06	1.40047e+06
FALSE	High	Master Protein	Q92597	Protein NDRG1 [OS=Homo sapiens]	0	FALSE	23.304	12	3	15	3	394	42.8	5.82	26.62	3	cell organization and biogenesis;stress response;developmental processes;signal transduction;other biological processes	plasma membrane;other membranes;cytosol;cytoskeleton;nucleus;other cytoplasmic organelle;other cell component	cytoskeletal activity;other molecular function	Pf03096	10397	NDRG1	B3KR80; B7Z446; hsa:10397; O15207; Q6IBG2; Q92597; Q9NYR6; Q9UK29	ENSG00000104419	Androgen receptor network in prostate cancer; VEGFA-VEGFR2 signaling; Hippo-YAP signaling; Leukocyte-intrinsic Hippo pathway functions; Intracellular trafficking proteins involved in CMT neuropathy; Pleural mesothelioma; A network map of Macrophage-stimulating protein (MSP) signaling	TP53 regulates transcription of several additional cell death genes whose specific roles in p53-dependent apoptosis remain uncertain	8	0	1.533	0.62	0.0410764	18.61	5.48618e+06	8.41241e+06	12.09	11.04	4.8355e+06	6.11918e+06	4.58199e+06	5.3064e+06	6.77313e+06	5.86295e+06	4911179	6.76467e+06	5.48618e+06	6.11918e+06	4.79708e+06	7.28277e+06	8.41795e+06
FALSE	High	Master Protein	Q9BXX0	EMILIN-2 [OS=Homo sapiens]	0	FALSE	29.544	6	4	11	4	1053	115.6	6.46	33.17	4	cell adhesion;other biological processes	non-structural extracellular;extracellular matrix;other cell component	extracellular structural activity	Pf00386, Pf07546	84034	EMILIN2	B2RMY3; hsa:84034; Q8NBH3; Q96JQ4; Q9BXX0	ENSG00000132205		Molecules associated with elastic fibres	1	0	1.992	0.99	0.0410764	25.08	2070374	4.08643e+06	7.34	7.95	1.95094e+06	2070374	1.82498e+06	2924235	3.04221e+06	3.17525e+06	3.05036e+06	2.94225e+06	2.21346e+06	2070374	1.91065e+06	4.01336e+06	3.781e+06
FALSE	High	Master Protein	Q9NR56	Muscleblind-like protein 1 [OS=Homo sapiens]	0	FALSE	23.702	10	4	15	4	388	41.8	8.9	17.94	4	RNA metabolism OR transcription;other metabolic processes;developmental processes;other biological processes	cytosol;nucleus;other cell component	nucleic acid binding activity;other molecular function	Pf00642, Pf14608	4154	MBNL1	E9PBW7; hsa:4154; O43311; O43797; Q86UV8; Q86UV9; Q96P92; Q96RE3; Q9NR56	ENSG00000152601	Adipogenesis		1	0	1.41	0.5	0.0428155	79.22	2.04892e+07	2.57322e+07	1.59	19.77	1.80591e+07	1.97421e+07	1.96711e+07	1.8195e+07	1.63087e+07	19219394	1.22781e+07	2.14516e+07	2.04892e+07	1.99877e+07	2.05944e+07	2.57322e+07	2.08004e+07
FALSE	High	Master Protein	Q6FI81	Anamorsin [OS=Homo sapiens]	0	FALSE	30.575	16	4	15	4	312	33.6	5.62	34.03	4	cell organization and biogenesis;other metabolic processes;other biological processes	mitochondrion;nucleus;other cell component	other molecular function	Pf05093, Pf08241	57019	CIAPIN1	A8K8B6; hsa:57019; O75206; O75207; Q6FI81; Q9H0W1; Q9P1L7	ENSG00000005194		Cytosolic iron-sulfur cluster assembly	1	0	0.624	-0.68	0.0436474	39.93	9.14819e+06	5.50507e+06	34.29	11.25	8.06318e+06	9.46763e+06	4.29899e+06	4.01113e+06	5.12682e+06	3.6839e+06	3.25143e+06	4.39965e+06	9.14819e+06	9.46763e+06	4.70062e+06	5.50507e+06	6.37184e+06
FALSE	High	Master Protein	Q08752	Peptidyl-prolyl cis-trans isomerase D [OS=Homo sapiens]	0	FALSE	25.856	14	4	17	4	370	40.7	7.21	33.01	4	cell organization and biogenesis;protein metabolism;other metabolic processes;transport;other biological processes	cytosol;nucleus;other cell component	other molecular function	Pf00160, Pf13176	5481	PPID	B2R9V2; hsa:5481; Q08752	ENSG00000171497	Alzheimer's disease and miRNA effects; NO/cGMP/PKG mediated neuroprotection; Alzheimer's disease	ESR-mediated signaling	4	0	2.216	1.15	0.0436795	51.98	1.37193e+06	3.38087e+06	49.56	42.17	2.59546e+06	1.30328e+06	1.31041e+06	2535036	2.72027e+06	2.11872e+06	2640121		2.94472e+06	1.30328e+06	1.37193e+06	3.47921e+06	3.38087e+06
FALSE	High	Master Protein	P62273	40S ribosomal protein S29 [OS=Homo sapiens]	0.001	FALSE	3.791	13	1	17	1	56	6.7	10.13	14.52	1	protein metabolism;other metabolic processes	other membranes;cytosol;ER/Golgi;translational apparatus;nucleus;other cell component	other molecular function	Pf00253	6235	RPS29	A8MZ73; hsa:6235; P30054; P62273	ENSG00000213741	Cytoplasmic ribosomal proteins	Regulation of expression of SLITs and ROBOs; L13a-mediated translational silencing of Ceruloplasmin expression; Translation initiation complex formation; Formation of a pool of free 40S subunits; Formation of the ternary complex, and subsequently, the 43S complex; Ribosomal scanning and start codon recognition; GTP hydrolysis and joining of the 60S ribosomal subunit; Major pathway of rRNA process…	19	0	0.699	-0.52	0.0438233	15.97	4.35996e+07	2.87445e+07	16.85	11.09	3.84285e+07	50738105	3.44685e+07	20255427	2.85397e+07	2.00332e+07	2.23419e+07	2.03564e+07	4.35996e+07	50738105	3.60865e+07	2.77995e+07	3.54703e+07
FALSE	High	Master Protein	O15127	Secretory carrier-associated membrane protein 2 [OS=Homo sapiens]	0	FALSE	29.096	10	2	13	2	329	36.6	6.1	28.47	2	transport	other membranes;ER/Golgi;other cytoplasmic organelle;other cell component		Pf04144	10066	SCAMP2	B2RDF0; hsa:10066; O15127; Q9BQE8	ENSG00000140497	Serotonin transporter activity; Monoamine transport		2	0	0.645	-0.63	0.0438233	43.07	1.03997e+07	6.95823e+06	47.47	26.24	8855995	2.1798e+07	9.93342e+06	7.09539e+06	6519195	3.95601e+06	3.46191e+06	5.00995e+06	1.00477e+07	2.1798e+07	1.03997e+07	9.73805e+06	8.10234e+06
FALSE	High	Master Protein	Q05655	Protein kinase C delta type [OS=Homo sapiens]	0	FALSE	77.883	21	14	71	13	676	77.5	7.75	114.9	14	cell cycle OR cell proliferation;cell organization and biogenesis;protein metabolism;other metabolic processes;stress response;transport;signal transduction;other biological processes	non-structural extracellular;plasma membrane;other membranes;cytosol;mitochondrion;ER/Golgi;nucleus;other cytoplasmic organelle;other cell component	enzyme regulator activity;kinase activity;other molecular function	Pf00069, Pf00130, Pf00433	5580	PRKCD	B0KZ81; B2R834; hsa:5580; Q05655; Q15144; Q86XJ6	ENSG00000163932	Type II diabetes mellitus; Glioblastoma signaling pathways; B cell receptor signaling pathway; AGE/RAGE pathway; Corticotropin-releasing hormone signaling pathway; Oncostatin M signaling pathway; Brain-derived neurotrophic factor (BDNF) signaling pathway; Alpha 6 beta 4 signaling pathway; Myometrial relaxation and contraction pathways; G protein signaling pathways; IL6 signaling pathway; MAPK sig…	Interferon gamma signaling; CLEC7A (Dectin-1) signaling; KEAP1-NFE2L2 pathway; Neutrophil degranulation; Role of phospholipids in phagocytosis; G alpha (z) signalling events; SHC1 events in ERBB2 signaling; HuR (ELAVL1) binds and stabilizes mRNA; VEGFR2 mediated cell proliferation; DAG and IP3 signaling; Effects of PIP2 hydrolysis; RHO GTPases Activate NADPH Oxidases; Calmodulin induced events; A…	47	1	1.32	0.4	0.0445172	34.08	3.98551e+07	4.36233e+07	6.88	6.25	3.13234e+07	4.17677e+07	3.71464e+07	3.08508e+07	3.95642e+07	2.88407e+07	3.02496e+07	3.02422e+07	3.66825e+07	4.21001e+07	3.98551e+07	4.34131e+07	4.99445e+07
FALSE	High	Master Protein	Q7Z6E9	E3 ubiquitin-protein ligase RBBP6 [OS=Homo sapiens]	0	FALSE	9.068	1	2	4	2	1792	201.4	9.64	2.33	2	protein metabolism;DNA metabolism;RNA metabolism OR transcription;other metabolic processes;stress response;developmental processes;other biological processes	cytosol;cytoskeleton;nucleus;other cell component	other molecular function	Pf04564, Pf08783, Pf13696	5930	RBBP6	hsa:5930; Q147T5; Q15290; Q6DKH4; Q6P4C2; Q6YNC9; Q7Z6E8; Q7Z6E9; Q8N0V2; Q96PH3; Q9H3I8; Q9H5M5; Q9NPX4	ENSG00000122257		Antigen processing: Ubiquitination & Proteasome degradation; RHOBTB1 GTPase cycle	2	0	0.653	-0.61	0.0445518	31.5	1.18913e+07	8.15477e+06	11.74	28.87	9658473	13772604	11358103	5.94177e+06	7.9393e+06	3391843	6.09176e+06	4044834	1.09582e+07	13772604	1.18913e+07	8.15477e+06	9.86731e+06
FALSE	High	Master Protein	P23381	Tryptophan--tRNA ligase, cytoplasmic [OS=Homo sapiens]	0	FALSE	83.986	32	11	93	11	471	53.1	6.23	201.39	11	protein metabolism;RNA metabolism OR transcription;other metabolic processes;developmental processes;other biological processes	cytosol;nucleus;other cell component	enzyme regulator activity;other molecular function	Pf00458, Pf00579	7453	WARS1	A6NGN1; A6NID3; hsa:7453; P23381; P78535; Q502Y0; Q53XB6; Q9UDI5; Q9UDL3	ENSG00000140105	Photodynamic therapy-induced unfolded protein response; Amino acid metabolism	Cytosolic tRNA aminoacylation	3	0	1.25	0.32	0.0445518	32.67	7.73603e+07	9.12407e+07	10.44	8.4	5.95904e+07	8.3772e+07	7.38917e+07	5.9445e+07	7.06009e+07	70462561	6.62783e+07	6.56937e+07	6.7924e+07	8.3772e+07	7.73603e+07	8.15852e+07	8.85143e+07
FALSE	High	Master Protein	O60496	Docking protein 2 [OS=Homo sapiens]	0	FALSE	40.832	24	8	38	8	412	45.4	6.02	83.61	8	signal transduction;other biological processes	cytosol;other cell component	signal transduction activity or receptor binding	Pf02174	9046	DOK2	hsa:9046; O60496; Q8N5A4	ENSG00000147443	RAC1/PAK1/p38/MMP2 pathway; IL-4 signaling pathway; EGF/EGFR signaling pathway	RET signaling; Tie2 Signaling	5	0	0.677	-0.56	0.0446355	15.71	2.63153e+07	1.6888e+07	2.17	7.87	2.31943e+07	2.6409e+07	2.42491e+07	1.22191e+07	1.45424e+07	1.10857e+07	1.14309e+07	1.40473e+07	2.63153e+07	2.6409e+07	2.53873e+07	1.67701e+07	1.80739e+07
FALSE	High	Master Protein	A0AV96	RNA-binding protein 47 [OS=Homo sapiens]	0	FALSE	16.433	8	4	12	4	593	64.1	7.68	18.13	4	RNA metabolism OR transcription;other metabolic processes;other biological processes	nucleus;other cell component	nucleic acid binding activity;other molecular function	Pf00076	54502	RBM47	A0AV96; A0PJK2; B5MED4; hsa:54502; Q8NI52; Q8NI53; Q9NXG3	ENSG00000163694	TYROBP causal network in microglia		1	0	1.615	0.69	0.0446355	27.26	4.02948e+06	6.58685e+06	12.05	25.75	3551573	4.72362e+06	3.58037e+06	2.78884e+06	5.98408e+06	4.59064e+06	2.21727e+06	5.13589e+06	4.02948e+06	4.72362e+06	3.74844e+06	4.48668e+06	7.43728e+06
FALSE	High	Master Protein	P07339	Cathepsin D [OS=Homo sapiens]	0	FALSE	120.953	45	14	313	14	412	44.5	6.54	501.24	14	cell organization and biogenesis;protein metabolism;other metabolic processes;other biological processes	other membranes;other cytoplasmic organelle;other cell component	other molecular function	Pf00026, Pf07966	1509	CTSD	hsa:1509; P07339; Q6IB57	ENSG00000117984	Prolactin signaling pathway; 8p23.1 copy number variation syndrome	Neutrophil degranulation; MHC class II antigen presentation; Collagen degradation; Estrogen-dependent gene expression; Insulin receptor recycling; Metabolism of Angiotensinogen to Angiotensins	8	0	1.247	0.32	0.0452597	33.64	4.57915e+08	5.49862e+08	10.65	4.08	3.58148e+08	5.0341e+08	4.37384e+08	4.00038e+08	4.25597e+08	4.08888e+08	3.69836e+08	4.12275e+08	4.06342e+08	5.0341e+08	4.57915e+08	5.49862e+08	5.2954e+08
FALSE	High	Master Protein	P32189	Glycerol kinase [OS=Homo sapiens]	0	FALSE	35.442	15	8	40	8	559	61.2	6.54	46	8	other metabolic processes	other membranes;cytosol;mitochondrion	kinase activity;other molecular function	Pf00370, Pf02782	2710	GK	A6NJP5; B2R833; hsa:2710; P32189; Q6IQ27; Q8IVR5; Q9UMP0; Q9UMP1	ENSG00000198814	Fatty acid beta-oxidation; Type II diabetes mellitus; Triacylglyceride synthesis	Triglyceride biosynthesis	4	0	1.437	0.52	0.0463501	27.17	9.18951e+06	1.45378e+07	12.87	11.99	9.89498e+06	8344731	8.03302e+06	1.05926e+07	1.20958e+07	9.11558e+06	1.19824e+07	9731407	1.12265e+07	9.18951e+06	8.92726e+06	1.45378e+07	1.50332e+07
FALSE	High	Master Protein	P00813	Adenosine deaminase [OS=Homo sapiens]	0	FALSE	17.242	10	3	6	3	363	40.7	5.95	6.75	3	cell adhesion;cell cycle OR cell proliferation;other metabolic processes;stress response;transport;developmental processes;signal transduction;other biological processes	plasma membrane;other membranes;cytosol;other cytoplasmic organelle;other cell component	other molecular function	Pf00962	100	ADA	hsa:100; P00813; Q53F92; Q6LA59	ENSG00000196839		Ribavirin ADME; Purine salvage; Defective ADA disrupts (deoxy)adenosine deamination	3	0	2.803	1.49	0.0467976	16.13	351630	985770	21.74	12.43		351630	302909	651785	803808	633074	815381	709758	474796	351630	317128	894541	999008
FALSE	High	Master Protein	P07203	Glutathione peroxidase 1 [OS=Homo sapiens]	0	FALSE	106.912	59	10	110	10	203	22.1	6.55	260.15	10	cell cycle OR cell proliferation;cell organization and biogenesis;protein metabolism;other metabolic processes;stress response;developmental processes;signal transduction;other biological processes	cytosol;mitochondrion;nucleus;other cell component	other molecular function	Pf00255	2876	GPX1	E9PAS1; hsa:2876; P07203; Q7Z5H1; Q9BW12	ENSG00000233276	Glutathione metabolism; Selenium micronutrient network; Folate metabolism; Amyotrophic lateral sclerosis (ALS); Trans-sulfuration, one-carbon metabolism and related pathways; Physico-chemical features and toxicity-associated pathways; VEGFA-VEGFR2 signaling; TYROBP causal network in microglia; Oxidative stress response; Male infertility; p53 transcriptional gene network	Detoxification of Reactive Oxygen Species; Synthesis of 15-eicosatetraenoic acid derivatives; Synthesis of 12-eicosatetraenoic acid derivatives; Synthesis of 5-eicosatetraenoic acids	15	0	0.765	-0.39	0.0476845	31.85	2.37857e+08	1.48168e+08	8.68	8.55	2.09646e+08	214629952	2.44023e+08	1.02523e+08	1.18913e+08	1.17096e+08	93022838	1.16208e+08	2.37857e+08	214629952	2.55478e+08	1.41572e+08	1.48168e+08
FALSE	High	Master Protein	Q9H3K6	BolA-like protein 2 [OS=Homo sapiens]	0	FALSE	45.699	41	2	10	2	86	10.1	6.52	31.61	2	cell organization and biogenesis;protein metabolism;other metabolic processes;other biological processes	cytosol;nucleus;other cell component	other molecular function	Pf01722	552900; 654483	BOLA2; BOLA2B	A1L454; A7YDY3; hsa:552900; hsa:654483; Q9H3K6	ENSG00000169627; ENSG00000183336		Gene and protein expression by JAK-STAT signaling after Interleukin-12 stimulation	1	0	1.708	0.77	0.0501164	5.53	3.44755e+06	6.05102e+06	1.96	7.55	3138445	3.43814e+06	3.29297e+06	4.12678e+06	4.86868e+06	3.61172e+06	4.11553e+06	4.54116e+06	3.56076e+06	3.43814e+06	3.44755e+06	5.6638e+06	6.05102e+06
FALSE	High	Master Protein	P04439	HLA class I histocompatibility antigen, A alpha chain [OS=Homo sapiens]	0	FALSE	80.846	24	7	93	4	365	40.8	6	201.02	7	stress response;signal transduction;other biological processes	non-structural extracellular;plasma membrane;other membranes;ER/Golgi;other cytoplasmic organelle;other cell component	signal transduction activity or receptor binding;other molecular function	Pf00129, Pf06623, Pf07654	3105	HLA-A	B1PKZ3; hsa:3105; O02939; O02954; O02955; O02963; O19509; O19546; O19598; O19605; O19606; O19619; O19647; O19673; O19687; O19695; O19756; O19794; O19795; O43906; O43907; O46874; O62921; O62924; O77937; O77938; O77964; O78073; O78171; O98009; O98010; O98011; O98137; P01891; P01892; P04439; P05534; P06338; P10313; P10314; P10315; P10316; P13746; P16188; P16189; P16190; P18462; P30443; P30444; P3044…	ENSG00000206503	Proteasome degradation; Allograft rejection; Ebola virus infection in host; Cancer immunotherapy by PD-1 blockade; TAR syndrome	ER-Phagosome pathway; Nef mediated downregulation of MHC class I complex cell surface expression; Immunoregulatory interactions between a Lymphoid and a non-Lymphoid cell; E3 ubiquitin ligases ubiquitinate target proteins; SARS-CoV-2 activates/modulates innate and adaptive immune responses; Interferon gamma signaling; Interferon alpha/beta signaling; Antigen Presentation: Folding, assembly and pe…	14	1	1.248	0.32	0.0518848	20.85	6.55534e+07	9.18063e+07	6.72	2.5	57228402	7.32963e+07	6.17178e+07	6.69712e+07	7.16749e+07	6.21131e+07	6.39877e+07	6.57108e+07	6.55534e+07	7.3428e+07	6.54518e+07	9.19145e+07	8.90807e+07
FALSE	High	Master Protein	Cont_P15636	Protease 1 OS=Achromobacter lyticus OX=224 PE=1 SV=1	0	TRUE	238.406	19	7	209	7	653	68.1	7.24	756.83	7	protein metabolism	non-structural extracellular	other molecular function	Pf01483, Pf18911							0	0	1.242	0.31	0.0518848	50.24	5.93899e+08	7.63744e+08	15.53	24.85	5.23461e+08	6.73552e+08	4.69607e+08	6.07755e+08	613687376	388966033	6.38069e+08	3.75368e+08	5.93899e+08	6.74037e+08	4.92198e+08	8.34859e+08	7.63744e+08
FALSE	High	Master Protein	O75396	Vesicle-trafficking protein SEC22b [OS=Homo sapiens]	0	FALSE	59.915	39	6	72	6	215	24.7	8.51	174.33	6	cell organization and biogenesis;transport;other biological processes	other membranes;ER/Golgi;other cell component	other molecular function	Pf00957, Pf13774	9554	SEC22B	A8K1G0; hsa:9554; O75396	ENSG00000265808		COPI-dependent Golgi-to-ER retrograde traffic; ER-Phagosome pathway; COPII-mediated vesicle transport; Cargo concentration in the ER	4	0	1.298	0.38	0.0527511	13.2	3.67878e+07	4.81868e+07	6.86	4.53	32424652	4.09606e+07	3.45484e+07	3.65927e+07	3.84844e+07	3.33169e+07	3.58704e+07	3.46947e+07	3.67878e+07	4.09606e+07	3.61702e+07	5.02215e+07	4.78301e+07
FALSE	High	Master Protein	Q6ICG6	Uncharacterized protein KIAA0930 [OS=Homo sapiens]	0	FALSE	11.558	10	4	10	4	404	45.8	7.94	10.54	4				Pf09741	23313	KIAA0930	B0QY17; B0QY19; B3KT48; hsa:23313; Q6ICG6; Q6ZVE5; Q7Z6K9; Q8IZ76; Q9Y2E2	ENSG00000100364			0	0	0.767	-0.38	0.0527511	67.4	2.2425e+08	1.13292e+08	37.57	44.36	1.97653e+08	2.25201e+08	9.9229e+07	8.22313e+07	1.17257e+08	63034808	1.49463e+08	5.42295e+07	2.2425e+08	2.25937e+08	1.04725e+08	1.13292e+08	1.46376e+08
FALSE	High	Master Protein	Q9NT62	Ubiquitin-like-conjugating enzyme ATG3 [OS=Homo sapiens]	0	FALSE	12.265	10	3	5	3	314	35.8	4.74	9.07	3	cell organization and biogenesis;protein metabolism;other metabolic processes;transport;other biological processes	cytosol;other cell component	other molecular function	Pf03987	64422	ATG3	hsa:64422; Q6PKC5; Q9H6L9; Q9NT62	ENSG00000144848	Nanoparticle triggered autophagic cell death; Neurodegeneration with brain iron accumulation (NBIA) subtypes pathway; Autophagy; Clock-controlled autophagy in bone metabolism	Macroautophagy	5	0	1.424	0.51	0.0528733	55.84	8.54695e+06	1.44179e+07	26.09	5.34	6876709	6197617	1.0651e+07	10299318	1.22658e+07	1.00484e+07	9.32972e+06	1.12757e+07	8.54695e+06	6.59408e+06	1.1151e+07	1.41353e+07	1.52445e+07
FALSE	High	Master Protein	O43592	Exportin-T [OS=Homo sapiens]	0	FALSE	17.544	5	4	9	4	962	109.9	5.39	15.02	4	transport	cytosol;nucleus;other cell component	nucleic acid binding activity;other molecular function	Pf03810, Pf08389, Pf19282	11260	XPOT	A6NLH1; hsa:11260; O43592; O43784; Q8WUG2; Q9BVS7	ENSG00000184575		tRNA processing in the nucleus	1	0	0.492	-1.02	0.0533633	71.95	4.38228e+06	1.90747e+06	29.37	66.68	4.64156e+06	4.38228e+06	2720654	775731	4.0543e+06	595402	1035107	909503	5.26614e+06	4.38228e+06	2.84837e+06	1.84567e+06	5.03887e+06
FALSE	High	Master Protein	P28838	Cytosol aminopeptidase [OS=Homo sapiens]	0	FALSE	198.386	49	23	324	23	519	56.1	7.93	608.96	23	protein metabolism	other cell component	other molecular function	Pf00883, Pf02789	51056	LAP3	B3KMQ3; hsa:51056; P28838; Q6IAM6; Q6P0L6; Q9UQE3	ENSG00000002549			0	0	1.24	0.31	0.0533633	32.03	3.23544e+08	3.93582e+08	8.24	5.21	2.8357e+08	3.70786e+08	3.08631e+08	2.82763e+08	3.16667e+08	2.73218e+08	2.70134e+08	3.15859e+08	3.22042e+08	3.71176e+08	3.23544e+08	3.88401e+08	3.93582e+08
FALSE	High	Master Protein	P15144	Aminopeptidase N [OS=Homo sapiens]	0	FALSE	236.445	29	27	346	27	967	109.5	5.48	609.14	27	protein metabolism;other metabolic processes;developmental processes;other biological processes	non-structural extracellular;plasma membrane;other membranes;ER/Golgi;other cell component	other molecular function	Pf01433, Pf11838, Pf17900	290	ANPEP	hsa:290; P15144; Q16728; Q6GT90; Q8IUK3; Q8IVH3; Q9UCE0	ENSG00000166825	Glutathione metabolism; Cardiac progenitor differentiation	Neutrophil degranulation; Metabolism of Angiotensinogen to Angiotensins	4	0	1.24	0.31	0.0539101	25.43	4.19047e+08	5.26206e+08	6.87	3.73	3.53816e+08	4.58254e+08	3.99395e+08	3.83086e+08	4.13978e+08	3.68738e+08	355583475	4.07415e+08	4.02712e+08	4.59693e+08	4.19047e+08	5.26206e+08	5.14994e+08
FALSE	High	Master Protein	P20585	DNA mismatch repair protein Msh3 [OS=Homo sapiens]	0.005	FALSE	2.76	1	1	1	1	1137	127.3	8.02	0	1	cell organization and biogenesis;DNA metabolism;other metabolic processes;stress response;developmental processes;other biological processes	nucleus	nucleic acid binding activity;other molecular function	Pf00488, Pf01624, Pf05188, Pf05192	4437	MSH3	A1L480; A1L482; A6NMM6; hsa:4437; P20585; Q6PJT5; Q86UQ6; Q92867	ENSG00000113318	Chromosomal and microsatellite instability in colorectal cancer ; DNA repair pathways, full network	Mismatch repair (MMR) directed by MSH2:MSH3 (MutSbeta); Defective Mismatch Repair Associated With MSH3; Defective Mismatch Repair Associated With MSH2	5	0	2.578	1.37	0.0547282	132.65	446564	1.18701e+06	134.08	78.74		446564	3.43084e+06	710587		2.29669e+06	803448	2.95589e+06	195898	446564	3.59189e+06	975244	505107
FALSE	High	Master Protein	Q12996	Cleavage stimulation factor subunit 3 [OS=Homo sapiens]	0	FALSE	38.445	13	7	18	7	717	82.9	8.12	26.69	7	RNA metabolism OR transcription;other metabolic processes	nucleus	nucleic acid binding activity	Pf05843	1479	CSTF3	A8K471; D3DR04; E9PB40; hsa:1479; Q12996; Q32P22; Q96FQ8; Q96QD6; Q96QK4	ENSG00000176102	mRNA processing	mRNA 3'-end processing; RNA Polymerase II Transcription Termination; Processing of Intronless Pre-mRNAs	5	0	2.127	1.09	0.0549079	91.82	1.96046e+06	2.61895e+06	13.91	19.55	1.82335e+06	1.27345e+06	1.62561e+06	1.56071e+06	2.10722e+06	2.2866e+06	1.42445e+06	2.13605e+06	2.07709e+06	1.57919e+06	1.96046e+06	2.14199e+06	2.61895e+06
FALSE	High	Master Protein	Q14739	Delta(14)-sterol reductase LBR [OS=Homo sapiens]	0	FALSE	24.466	9	6	20	6	615	70.7	9.36	23.93	6	other metabolic processes;other biological processes	other membranes;ER/Golgi;nucleus;other cell component	nucleic acid binding activity;other molecular function	Pf01222, Pf09465	3930	LBR	B2R5P3; hsa:3930; Q14739; Q14740; Q53GU7; Q59FE6	ENSG00000143815	Gastric cancer network 2; ATM signaling in development and disease ; Envelope proteins and their potential roles in EDMD physiopathology; Cholesterol metabolism with Bloch and Kandutsch-Russell pathways; Cholesterol biosynthesis with skeletal dysplasias; Cholesterol synthesis disorders; Cholesterol metabolism; Enterocyte cholesterol metabolism	RHOA GTPase cycle; CDC42 GTPase cycle; RAC1 GTPase cycle; RHOC GTPase cycle; RHOG GTPase cycle; RAC2 GTPase cycle; RAC3 GTPase cycle; RHOD GTPase cycle; Regulation of MECP2 expression and activity; Initiation of Nuclear Envelope (NE) Reformation; Cholesterol biosynthesis	19	0	1.66	0.73	0.0549079	77.82	4.15674e+06	5.77979e+06	25.74	23.54	3.06914e+06	5.18904e+06	2.95117e+06	4.95175e+06	4.37896e+06	4.02817e+06	4.73353e+06	2.6067e+06	4.15674e+06	5.30211e+06	3.14103e+06	6.79602e+06	5.44237e+06
FALSE	High	Master Protein	P08559	Pyruvate dehydrogenase E1 component subunit alpha, somatic form, mitochondrial [OS=Homo sapiens]	0	FALSE	43.76	26	10	45	10	390	43.3	8.06	38.08	10	other metabolic processes	mitochondrion;nucleus;other cell component	other molecular function	Pf00676	5160	PDHA1	A5YVE9; B2R5P7; B7Z3T7; B7Z3X5; hsa:5160; P08559; Q53H41; Q5JPT8; Q9NP12; Q9UBJ8; Q9UBU0; Q9UNG4; Q9UNG5	ENSG00000131828	TCA cycle and deficiency of pyruvate dehydrogenase complex (PDHc); Amino acid metabolism; Lipid metabolism pathway; PI3K/AKT/mTOR - vitamin D3 signaling; Metabolic reprogramming in colon cancer; Thiamine metabolic pathways; TCA cycle in senescence; Neuroinflammation and glutamatergic signaling; Acetylcholine synthesis; Glycolysis and gluconeogenesis; Metabolic Epileptic Disorders	Glyoxylate metabolism and glycine degradation; Regulation of pyruvate dehydrogenase (PDH) complex; Signaling by Retinoic Acid	15	0	1.292	0.37	0.0557642	51.63	4.49971e+07	4.93293e+07	4.5	15.39	4.24573e+07	4.42559e+07	4.23138e+07	47627965	3.94433e+07	4.0682e+07	3.23982e+07	32396636	4.81705e+07	4.49971e+07	4.43001e+07	6.53669e+07	4.93293e+07
FALSE	High	Master Protein	P08567	Pleckstrin [OS=Homo sapiens]	0	FALSE	69.614	23	5	55	5	350	40.1	8.28	144.93	5	cell cycle OR cell proliferation;cell organization and biogenesis;other metabolic processes;transport;signal transduction;other biological processes	non-structural extracellular;plasma membrane;other membranes;cytosol;other cell component	other molecular function	Pf00169, Pf00610	5341	PLEK	B2R9E8; hsa:5341; P08567; Q53SU8; Q6FGM8; Q6FGQ1; Q8WV81	ENSG00000115956	Serotonin and anxiety-related events; TYROBP causal network in microglia; Serotonin and anxiety	Platelet degranulation	4	0	1.256	0.33	0.0558566	33.75	5.28197e+07	7.24665e+07	36.86	12.8	4.10998e+07	8.94617e+07	5.01978e+07	4.38934e+07	5.18944e+07	5.58404e+07	49050272	5.81355e+07	4.72786e+07	9.02848e+07	5.28197e+07	6.02414e+07	6.45296e+07
FALSE	High	Master Protein	Q96CT7	Coiled-coil domain-containing protein 124 [OS=Homo sapiens]	0	FALSE	18.857	19	4	14	4	223	25.8	9.54	25.84	4	cell cycle OR cell proliferation;RNA metabolism OR transcription;other metabolic processes;other biological processes	plasma membrane;other membranes;cytosol;cytoskeleton;nucleus;other cell component	other molecular function	Pf06244	115098	CCDC124	hsa:115098; Q96CT7	ENSG00000007080	VEGFA-VEGFR2 signaling		1	0	1.584	0.66	0.056877	36.47	4.2435e+06	6.39799e+06	10.62	21.54	2.85892e+06	2.86353e+06	4.49485e+06	3.82704e+06	4.14991e+06	5.13035e+06	6.19169e+06	3.78813e+06	4.2435e+06	3.86568e+06	4.77325e+06	6.03615e+06	5.32906e+06
FALSE	High	Master Protein	Q99805	Transmembrane 9 superfamily member 2 [OS=Homo sapiens]	0	FALSE	56.893	12	6	29	6	663	75.7	7.44	58.62	6	other metabolic processes;other biological processes	plasma membrane;other membranes;cytoskeleton;ER/Golgi;other cytoplasmic organelle		Pf02990	9375	TM9SF2	A8K399; hsa:9375; Q2TAY5; Q99805	ENSG00000125304			0	0	0.679	-0.56	0.0570405	44.04	1.9805e+07	1.35713e+07	18.9	13.73	1.74561e+07	1.99976e+07	1.34013e+07	1.03728e+07	1.0806e+07	7.04724e+06	7009212	9.69271e+06	1.9805e+07	1.99976e+07	1.40304e+07	1.45837e+07	1.39366e+07
FALSE	High	Master Protein	P13674	Prolyl 4-hydroxylase subunit alpha-1 [OS=Homo sapiens]	0	FALSE	60.839	19	9	68	9	534	61	6.01	120.21	9	cell organization and biogenesis;protein metabolism;other metabolic processes	ER/Golgi;other cell component	other molecular function	Pf08336, Pf13640	5033	P4HA1	C9JL12; hsa:5033; P13674; Q15082; Q15083; Q5VSQ5	ENSG00000122884	Type I collagen synthesis in the context of osteogenesis imperfecta	Collagen biosynthesis and modifying enzymes	2	0	1.363	0.45	0.0571482	31.94	2.19948e+07	3.45453e+07	8.86	2.9	1.99947e+07	1.86966e+07	2.05231e+07	2.37214e+07	2.82928e+07	2.4076e+07	2.3086e+07	2.49096e+07	2.34975e+07	1.96782e+07	2.19948e+07	3.28316e+07	3.51635e+07
FALSE	High	Master Protein	P20701	Integrin alpha-L [OS=Homo sapiens]	0	FALSE	38.175	10	11	35	11	1170	128.7	5.63	45.21	11	cell adhesion;stress response;transport;signal transduction;other biological processes	plasma membrane;other membranes;other cell component	signal transduction activity or receptor binding;other molecular function	Pf00092, Pf00357, Pf01839, Pf08441	3683	ITGAL	hsa:3683; O43746; P20701; Q45H73; Q96HB1; Q9UBC8	ENSG00000005844	Integrin-mediated cell adhesion; Focal adhesion: PI3K-Akt-mTOR-signaling pathway; Acute viral myocarditis; Cells and molecules involved in local acute inflammatory response ; Leukocyte-intrinsic Hippo pathway functions; CCL18 signaling pathway	Neutrophil degranulation; Immunoregulatory interactions between a Lymphoid and a non-Lymphoid cell; Cell surface interactions at the vascular wall; Integrin cell surface interactions; RUNX3 Regulates Immune Response and Cell Migration	11	0	0.726	-0.46	0.0605395	25.4	4.29631e+07	3.51754e+07	23.01	17.34	3.78675e+07	3.19184e+07	4.91274e+07	2.44382e+07	2.76364e+07	3.47742e+07	2.57788e+07	2.53265e+07	4.29631e+07	3.20818e+07	5.14335e+07	3.37479e+07	3.48408e+07
FALSE	High	Master Protein	Q6BCY4	NADH-cytochrome b5 reductase 2 [OS=Homo sapiens]	0.002	FALSE	3.347	3	1	2	1	276	31.4	8.5	1.63	1	other metabolic processes;transport	other membranes;mitochondrion;ER/Golgi	other molecular function	Pf00175, Pf00970	51700	CYB5R2	hsa:51700; Q6BCY4; Q9BVA3; Q9UF68; Q9UHJ0	ENSG00000166394	Oxidation by cytochrome P450	Erythrocytes take up carbon dioxide and release oxygen	2	0	0.382	-1.39	0.0631081	118.15	1.50547e+06	244891	53.45	87.49		1.66023e+06	1.43797e+06						469112	1.66023e+06	1.50547e+06	244891	178987
FALSE	High	Master Protein	Q12979	Active breakpoint cluster region-related protein [OS=Homo sapiens]	0	FALSE	18.04	7	4	11	4	859	97.5	6.55	20.67	4	signal transduction;other biological processes	cytosol;other cell component	enzyme regulator activity	Pf00168, Pf00169, Pf00620, Pf00621	29	ABR	B3KW89; B7Z6H7; D3DTH3; D3DTH4; F5H3S2; F5H8B3; hsa:29; Q12979; Q13693; Q13694	ENSG00000159842; ENSG00000276016; ENSG00000278741		RHOC GTPase cycle; RHOA GTPase cycle; CDC42 GTPase cycle; RAC1 GTPase cycle; NRAGE signals death through JNK; G alpha (12/13) signalling events; RAC2 GTPase cycle; RAC3 GTPase cycle; RHOB GTPase cycle	9	0	1.468	0.55	0.0631081	81.66	6.71935e+06	8.87321e+06	30.8	6.44	7.78464e+06	4.22372e+06	6.41807e+06	5.91776e+06	7.02756e+06	6.47673e+06	6.52151e+06	6.38875e+06	9.48801e+06	5.15661e+06	6.71935e+06	8.12182e+06	8.73416e+06
FALSE	High	Master Protein	P43897	Elongation factor Ts, mitochondrial [OS=Homo sapiens]	0	FALSE	16.503	12	3	15	3	325	35.4	8.38	14.25	3	protein metabolism;other metabolic processes;other biological processes	mitochondrion;nucleus	nucleic acid binding activity	Pf00889	10102	TSFM	B4E391; F5H2T7; hsa:10102; P43897; Q561V7; Q8TBC2; Q9UQK0	ENSG00000123297		Mitochondrial translation elongation	1	0	1.807	0.85	0.0631081	129.11	3.04305e+06	4.50624e+06	4.99	28.03	2319870	2.36991e+06	2679061	3.11247e+06	4.38358e+06	1.43943e+06	3.05013e+06	3424781	3.04305e+06	3.02214e+06	3.3019e+06	4.27171e+06	5.4481e+06
FALSE	High	Master Protein	O00560	Syntenin-1 [OS=Homo sapiens]	0	FALSE	22.489	16	4	33	4	298	32.4	7.53	42.97	4	cell-cell signaling;cell cycle OR cell proliferation;cell organization and biogenesis;protein metabolism;transport;developmental processes;signal transduction;other biological processes	non-structural extracellular;plasma membrane;other membranes;cytosol;cytoskeleton;mitochondrion;ER/Golgi;nucleus;other cytoplasmic organelle;other cell component	signal transduction activity or receptor binding;other molecular function	Pf00595, Pf02163	6386	SDCBP	B2R5Q7; B4DUH3; B7ZLN2; hsa:6386; O00173; O00560; O43391; Q14CP2	ENSG00000137575	Ectoderm differentiation; Ectoderm differentiation; VEGFA-VEGFR2 signaling; 11p11.2 copy number variation syndrome	Neutrophil degranulation; Ephrin signaling; Neurofascin interactions; Regulation of necroptotic cell death	9	0	1.377	0.46	0.0633997	65.29	1.32682e+07	1.78159e+07	7.79	4.01	1.03083e+07	1.36506e+07	1.26733e+07	1.29811e+07	1.38709e+07	1.33278e+07	11964798	13217764	1.20522e+07	1.4085e+07	1.32682e+07	1.78159e+07	1.72393e+07
FALSE	High	Master Protein	Q5TEJ8	Protein THEMIS2 [OS=Homo sapiens]	0	FALSE	22.342	7	4	8	4	643	72	6.1	10.51	4	cell adhesion;stress response;signal transduction;other biological processes	nucleus;other cell component		Pf12736	9473	THEMIS2	A2RTZ3; B4DZT9; B4DZY3; hsa:9473; O60560; Q5TEJ1; Q5TEJ8; Q5TEJ9; Q5TEK1; Q68DP4; Q9BYB6; Q9NS90	ENSG00000130775			0	0	1.737	0.8	0.0635202	29.81	3.10862e+06	4.93161e+06	14.85	12.62	2.10691e+06	3.65244e+06	2.96924e+06	3.13312e+06	4.39462e+06	2.62943e+06	2.95504e+06	3.35799e+06	2.71843e+06	3.65244e+06	3.10862e+06	4.93161e+06	5.46183e+06
FALSE	High	Master Protein	P19256	Lymphocyte function-associated antigen 3 [OS=Homo sapiens]	0	FALSE	4.675	4	1	8	1	250	28.1	6.76	17.72	1	cell adhesion;stress response;other biological processes	plasma membrane;other membranes;other cell component	signal transduction activity or receptor binding		965	CD58	A8K7G5; hsa:965; P19256; Q5U053; Q6IB65; Q96KI9	ENSG00000116815		Neutrophil degranulation; Cell surface interactions at the vascular wall	2	0	1.669	0.74	0.0638577	11.43	3.61395e+06	5.94802e+06	16.18	5.51	3185323	3758892	2.6261e+06	4.39607e+06	4.78581e+06	3.83274e+06	3.9201e+06	4600854	3.61395e+06	3758892	2.74938e+06	6.03338e+06	5.94802e+06
FALSE	High	Master Protein	Q99447	Ethanolamine-phosphate cytidylyltransferase [OS=Homo sapiens]	0	FALSE	12.254	6	2	8	2	389	43.8	6.92	12.9	2	other metabolic processes	other membranes;ER/Golgi;other cell component	other molecular function	Pf01467	5833	PCYT2	B7Z7A5; B7ZAS0; F5H8B1; hsa:5833; Q6IBM3; Q96G08; Q99447	ENSG00000185813	Trans-sulfuration, one-carbon metabolism and related pathways; Kennedy pathway from sphingolipids; Glycerolipids and glycerophospholipids	Synthesis of PE	4	0	0.412	-1.28	0.0639176	52.49	1.43551e+06	591049	14.68	64.25	1.41027e+06	1.18922e+06	1.37114e+06		820621				1.60004e+06	1.18922e+06	1.43551e+06	433576	1.0199e+06
FALSE	Medium	Master Protein	Q96P11	28S rRNA (cytosine-C(5))-methyltransferase [OS=Homo sapiens]	0.033	FALSE	1.508	2	1	1	1	429	46.7	8.62	0	1	RNA metabolism OR transcription;other metabolic processes;developmental processes;other biological processes	nucleus	other molecular function	Pf01189	55695	NSUN5	B3KX04; B4DP79; G3V0G9; hsa:55695; Q6ZUI8; Q96HT9; Q96P11; Q9NW70	ENSG00000130305			0	0	2.256	1.17	0.0642752	18.11	602887	1.44514e+06	54.09	10.93	1.22249e+06			1.05297e+06	1.02608e+06	947833	1.14908e+06	1.04242e+06	1.38699e+06	602887	571949	1.44514e+06	1.27526e+06
FALSE	High	Master Protein	Q92636	Protein FAN [OS=Homo sapiens]	0	FALSE	5.91	2	2	2	2	917	104.3	6.23	2.14	2	other metabolic processes;signal transduction;other biological processes	cytosol;other cell component	enzyme regulator activity	Pf00400, Pf02138, Pf02893	8439	NSMAF	B4DFB0; E9PCH0; hsa:8439; Q8IW26; Q92636	ENSG00000035681	TNF-alpha signaling pathway; Orexin receptor pathway	TNFR1-mediated ceramide production	3	0	2.398	1.26	0.0655047	73.48	503794	1.20827e+06	68.04	18.16	1070585			1016500	1.01185e+06	642680	633610	869963	1.21465e+06	503794	336846	1.39509e+06	1.25758e+06
FALSE	High	Master Protein	O60216	Double-strand-break repair protein rad21 homolog [OS=Homo sapiens]	0	FALSE	30.436	10	4	21	4	631	71.6	4.65	36.58	4	cell cycle OR cell proliferation;cell organization and biogenesis;DNA metabolism;other metabolic processes;stress response;other biological processes	cytosol;cytoskeleton;nucleus;other cell component	nucleic acid binding activity;other molecular function	Pf04824, Pf04825	5885	RAD21	A8K0E0; hsa:5885; O60216; Q15001; Q99568	ENSG00000164754	Cell cycle; Prion disease pathway; Regulation of sister chromatid separation at the metaphase-anaphase transition; Cohesin complex - Cornelia de Lange syndrome; SMC1/SMC3 role in DNA damage - Cornelia de Lange Syndrome; 10q22q23 copy number variation	Meiotic synapsis; Separation of Sister Chromatids; Resolution of Sister Chromatid Cohesion; SUMOylation of DNA damage response and repair proteins; Estrogen-dependent gene expression; Establishment of Sister Chromatid Cohesion; Cohesin Loading onto Chromatin	13	0	1.983	0.99	0.0661893	73.56	1.49701e+06	3.90041e+06	23.34	10.92	1.09938e+06	1.40733e+06	1.02258e+06	2.82687e+06	2.8551e+06	2.71835e+06	2.95193e+06	3.36867e+06	2.1255e+06	1.40733e+06	1.49701e+06	3.87973e+06	3.54845e+06
FALSE	High	Master Protein	Q9NXV6	CDKN2A-interacting protein [OS=Homo sapiens]	0	FALSE	35.515	18	7	15	7	580	61.1	9.01	18.74	7	stress response;other biological processes	nucleus	nucleic acid binding activity;other molecular function	Pf11952	55602	CDKN2AIP	hsa:55602; Q8TBM5; Q9NXV6; Q9NYH0	ENSG00000168564			0	0	0.536	-0.9	0.0664211	71.52	4.96705e+06	2.65543e+06	8.73	29.18	4.37794e+06	4.46985e+06	5.0868e+06	1319691	1.87079e+06	1.85068e+06	2.35286e+06	498278	4.96705e+06	4.46985e+06	5.32559e+06	2.68515e+06	2.3251e+06
FALSE	High	Master Protein	Cont_Q3ZBD7	Glucose-6-phosphate isomerase OS=Bos taurus OX=9913 GN=GPI PE=2 SV=4	0	TRUE	54.731	14	5	60	1	557	62.8	7.71	154.9	5	other metabolic processes;signal transduction	non-structural extracellular;cytosol	signal transduction activity or receptor binding;other molecular function	Pf00342	104995211; 109572099; 280808	GPI	A0A6B0R509; A0A6P3HXC3; A0A6P5DB13; biu:109572099; bta:280808; F1MD19; O46595; Q3ZBD7	ENSBTAG00000006396	Glycolysis and gluconeogenesis; Cori cycle	TP53 Regulates Metabolic Genes; Neutrophil degranulation; Gluconeogenesis; Glycolysis	6	0	0.314	-1.67	0.0665308	116.62	582612	205863	121.13	88.62	3.87052e+06								4.39135e+06	582612	518522	417821	205863
FALSE	High	Master Protein	P17813	Endoglin [OS=Homo sapiens]	0	FALSE	46.332	13	6	29	6	658	70.5	6.61	66.78	6	cell adhesion;cell organization and biogenesis;stress response;transport;developmental processes;signal transduction;other biological processes	non-structural extracellular;plasma membrane;other membranes;nucleus;other cell component	signal transduction activity or receptor binding;other molecular function	Pf00100	2022	ENG	hsa:2022; P17813; Q14248; Q14926; Q5T9C0	ENSG00000106991	Hypothesized pathways in pathogenesis of cardiovascular disease; VEGFA-VEGFR2 signaling; TGF-beta receptor signaling in skeletal dysplasias; TGF-beta receptor signaling		4	0	0.696	-0.52	0.0671046	37.77	2.34855e+07	1.52365e+07	2.86	13.92	2.07e+07	23583893	2.13857e+07	9007490	1.4317e+07	9.38971e+06	1.07218e+07	1.06391e+07	2.34855e+07	23583893	2.23896e+07	1.26608e+07	1.77938e+07
FALSE	High	Master Protein	Q5RI15	Cytochrome c oxidase assembly protein COX20, mitochondrial [OS=Homo sapiens]	0	FALSE	14.643	22	2	5	2	118	13.3	8.76	12.79	2	cell organization and biogenesis	other membranes;mitochondrion		Pf12597	116228	COX20	hsa:116228; Q5RI15; Q8WV86	ENSG00000203667	Mitochondrial complex IV assembly	Respiratory electron transport; TP53 Regulates Metabolic Genes; Cytoprotection by HMOX1	4	0	0.367	-1.45	0.0675915	95.44	868739	510588	102.65	60.65		4425352							781640	4425352	868739	510588	805197
FALSE	High	Master Protein	Q9BV40	Vesicle-associated membrane protein 8 [OS=Homo sapiens]	0	FALSE	15.9	43	4	19	4	100	11.4	7.34	32.09	4	cell organization and biogenesis;other metabolic processes;stress response;transport;other biological processes	plasma membrane;other membranes;cytosol;other cytoplasmic organelle;other cell component	other molecular function	Pf00957	8673	VAMP8	hsa:8673; O60625; Q53SP9; Q6IB09; Q9BV40	ENSG00000118640	Perturbations to host-cell autophagy, induced by SARS-CoV-2 proteins	Neutrophil degranulation; ER-Phagosome pathway; Lysosome Vesicle Biogenesis; Golgi Associated Vesicle Biogenesis; Cargo recognition for clathrin-mediated endocytosis	8	0	0.705	-0.51	0.0684113	23.1	3.90018e+07	2.76645e+07	8.2	13.34	3.43761e+07	4.21952e+07	3.41924e+07	21578128	2.44675e+07	1.53672e+07	1.6375e+07	19918595	3.90018e+07	4.21952e+07	3.57974e+07	2.96149e+07	3.04093e+07
FALSE	High	Master Protein	Q9NZC2	Triggering receptor expressed on myeloid cells 2 [OS=Homo sapiens]	0	FALSE	5.754	6	1	1	1	230	25.4	6.3	0	1	cell cycle OR cell proliferation;cell organization and biogenesis;other metabolic processes;stress response;transport;developmental processes;signal transduction;other biological processes	non-structural extracellular;plasma membrane;other membranes;other cell component	enzyme regulator activity;other molecular function	Pf07686	54209	TREM2	hsa:54209; Q8N5H8; Q8WYN6; Q9NZC2	ENSG00000095970	Microglia pathogen phagocytosis pathway	Immunoregulatory interactions between a Lymphoid and a non-Lymphoid cell; DAP12 signaling; Other semaphorin interactions	5	0	0.384	-1.38	0.0685424	49.72	1.21694e+06	496696	28.75	58.94	1.07261e+06	1830885	1.04045e+06				438294	357623	1.21694e+06	1830885	1.08929e+06	458570	10018
FALSE	High	Master Protein	P60033	CD81 antigen [OS=Homo sapiens]	0	FALSE	13.924	8	1	9	1	236	25.8	5.29	43.41	1	transport;other biological processes	non-structural extracellular;plasma membrane;other membranes;other cell component	signal transduction activity or receptor binding;other molecular function	Pf00335	975	CD81	hsa:975; P18582; P60033; Q5U0J6	ENSG00000110651	B cell receptor signaling pathway; Extracellular vesicles in the crosstalk of cardiac cells; IL-18 signaling pathway; 16p11.2 distal deletion syndrome	Immunoregulatory interactions between a Lymphoid and a non-Lymphoid cell; Regulation of Complement cascade	6	0	1.519	0.6	0.068854	9.97	4.58872e+06	6.97177e+06	9.38	9.21	4.04449e+06	4.89127e+06	3.8736e+06	4712918	4.7795e+06	5121721	5036401	5.0197e+06	4.58872e+06	4.89127e+06	4.05543e+06	6.46824e+06	5.94018e+06
FALSE	High	Master Protein	Q8N6T3	ADP-ribosylation factor GTPase-activating protein 1 [OS=Homo sapiens]	0	FALSE	31.044	12	3	7	3	406	44.6	5.66	18.09	3	transport;other biological processes	other membranes;cytosol;ER/Golgi;other cell component	enzyme regulator activity;other molecular function	Pf01412	55738	ARFGAP1	B7Z3U0; B7Z8H8; B7ZBI3; E1P5I9; E7EV62; hsa:55738; Q6PK71; Q8N6T3; Q96KC4; Q96T02; Q9NSU3; Q9NVF6; Q9UIL0	ENSG00000101199	IL-18 signaling pathway	COPI-dependent Golgi-to-ER retrograde traffic; COPI-mediated anterograde transport; Clathrin-mediated endocytosis; XBP1(S) activates chaperone genes	5	0	0.476	-1.07	0.068854	135.45	3.57474e+06	1.09372e+06	10.74	59.05	2.80639e+06	4.22634e+06	3.41446e+06		2.33235e+06	1.14818e+06	544757	703741	3.48614e+06	4.22634e+06	3.57474e+06	975944	3.25748e+06
FALSE	High	Master Protein	Q9BRA2	Thioredoxin domain-containing protein 17 [OS=Homo sapiens]	0	FALSE	20.971	38	4	17	4	123	13.9	5.52	34.92	4	signal transduction;other biological processes	cytosol	other molecular function	Pf06110	84817	TXNDC17	A8K7E8; hsa:84817; Q9BRA2	ENSG00000129235			0	0	0.68	-0.56	0.0692594	24.74	1.4145e+07	1.02306e+07	4.58	17.03	12467338	1.39588e+07	1.45047e+07	7.21037e+06	8.10396e+06	1.00526e+07	6.92478e+06	8.64574e+06	1.4145e+07	1.39588e+07	1.51856e+07	9.89587e+06	1.0072e+07
FALSE	High	Master Protein	P62854	40S ribosomal protein S26 [OS=Homo sapiens]	0	FALSE	23.9	44	4	65	4	115	13	11	56.7	4	protein metabolism;other metabolic processes;other biological processes	other membranes;cytosol;ER/Golgi;translational apparatus;nucleus;other cell component	nucleic acid binding activity;other molecular function	Pf01283	6231	RPS26	hsa:6231; P02383; P62854; P70394; Q06722; Q3MHD8; Q6IRY4	ENSG00000197728	Cytoplasmic ribosomal proteins	Major pathway of rRNA processing in the nucleolus and cytosol; Regulation of expression of SLITs and ROBOs; L13a-mediated translational silencing of Ceruloplasmin expression; Translation initiation complex formation; Formation of a pool of free 40S subunits; Formation of the ternary complex, and subsequently, the 43S complex; Ribosomal scanning and start codon recognition; GTP hydrolysis and join…	19	0	0.776	-0.37	0.069366	71.63	9.98876e+07	8.37726e+07	8.29	13.01	8.37361e+07	1.11897e+08	9.52749e+07	7.06362e+07	7.04786e+07	5.83846e+07	4.67884e+07	5.44512e+07	9.55031e+07	1.11897e+08	9.98876e+07	9.77969e+07	8.80202e+07
FALSE	High	Master Protein	P49715	CCAAT/enhancer-binding protein alpha [OS=Homo sapiens]	0	FALSE	9.037	6	2	8	2	358	37.5	7.68	17.03	2	cell cycle OR cell proliferation;cell organization and biogenesis;RNA metabolism OR transcription;other metabolic processes;stress response;developmental processes;signal transduction;other biological processes	nucleus;other cell component	nucleic acid binding activity;other molecular function	Pf07716	1050	CEBPA	A7LNP2; hsa:1050; P49715; P78319; Q05CA4	ENSG00000245848	Adipogenesis; Mammary gland development pathway - Pregnancy and lactation (Stage 3 of 4); Vitamin D receptor pathway; Differentiation of white and brown adipocyte; Transcription factor regulation in adipogenesis; Pathways affected in adenoid cystic carcinoma; IL-4 signaling pathway; White fat cell differentiation; Transcriptional cascade regulating adipogenesis; Nonalcoholic fatty liver disease; …	Transcriptional regulation of granulopoiesis; Transcriptional regulation of white adipocyte differentiation	17	0	0.508	-0.98	0.0698808	27.99	4.48242e+06	2.40923e+06	9.54	23.36	3.95079e+06	4.82936e+06	3.8091e+06	1826304	2.40255e+06	1.32229e+06	1.63073e+06	1.17113e+06	4.48242e+06	4.82936e+06	3.9879e+06	2.50651e+06	2.98599e+06
FALSE	High	Master Protein	P42898	Methylenetetrahydrofolate reductase (NADPH) [OS=Homo sapiens]	0	FALSE	4.477	2	1	1	1	656	74.5	5.34	0	1	cell organization and biogenesis;other metabolic processes;stress response;developmental processes;other biological processes	cytosol;other cell component	other molecular function	Pf02219	4524	MTHFR	B2R7A6; hsa:4524; P42898; Q5SNW6; Q5SNW9; Q7Z6M6; Q8IU73; Q9UQR2	ENSG00000177000	Glycine metabolism; Selenium micronutrient network; Vitamin B12 metabolism; Folate-alcohol and cancer pathway hypotheses; Fluoropyrimidine activity; Folate metabolism; One-carbon metabolism; Trans-sulfuration, one-carbon metabolism and related pathways; Ethanol effects on histone modifications; MTHFR deficiency; Male infertility	Metabolism of folate and pterines	12	0	0.418	-1.26	0.0715487	52.9	1.43176e+06	598907	12.35	46.57	1.26195e+06	1.46422e+06	1108088		766178				1.43176e+06	1.46422e+06	1.1601e+06	421082	952240
FALSE	High	Master Protein	Q01813	ATP-dependent 6-phosphofructokinase, platelet type [OS=Homo sapiens]	0	FALSE	228.872	34	21	213	18	784	85.5	7.55	482.34	21	other metabolic processes;other biological processes	cytosol;other cell component	kinase activity;other molecular function	Pf00365	5214	PFKP	B3KS15; hsa:5214; Q01813; Q5VSR7; Q5VSR8	ENSG00000067057	Cori cycle; Clear cell renal cell carcinoma pathways; Glucose metabolism in triple-negative breast cancer cells; Glycolysis and gluconeogenesis; Metabolic Epileptic Disorders	Glycolysis	6	3	0.776	-0.36	0.0717928	30.06	2.30207e+08	1.90131e+08	6.8	10.62	201940782	2.48209e+08	2.06319e+08	1.4394e+08	1.60222e+08	109291210	1.27388e+08	1.1876e+08	2.30207e+08	2.48348e+08	2.1696e+08	1.99272e+08	2.00615e+08
FALSE	High	Master Protein	Q92619	Rho GTPase-activating protein 45 [OS=Homo sapiens]	0	FALSE	51.967	12	10	48	10	1136	124.5	6.1	86.26	10	signal transduction;other biological processes	non-structural extracellular;plasma membrane;other membranes;cytosol;other cytoplasmic organelle;other cell component	enzyme regulator activity;other molecular function	Pf00620	23526	ARHGAP45	B4DTS4; F6QP70; hsa:23526; Q6P189; Q7LE26; Q86WS1; Q8HX84; Q92619; Q9GJN9; Q9GJP0; Q9GJP1; Q9MY24	ENSG00000180448		Neutrophil degranulation; RHOA GTPase cycle; CDC42 GTPase cycle; RAC1 GTPase cycle	4	0	1.416	0.5	0.0731883	69.72	6.11835e+06	1.43346e+07	22.73	21.16	6.23576e+06	3.13797e+06	5.79645e+06	1.04446e+07	1.13371e+07	5.85028e+06	1.04393e+07	1.07703e+07	7.25302e+06	4.54886e+06	6.11835e+06	1.43346e+07	1.40902e+07
FALSE	High	Master Protein	Q8N3D4	EH domain-binding protein 1-like protein 1 [OS=Homo sapiens]	0	FALSE	38.505	6	8	25	8	1523	161.8	4.83	32.97	8		other cytoplasmic organelle		Pf00307, Pf10358, Pf12130	254102	EHBP1L1	hsa:254102; Q8N3D4; Q8TB89; Q9H7M7	ENSG00000173442			0	0	1.225	0.29	0.0732863	38.9	1.57887e+08	1.45712e+08	11.22	12.02	1.5605e+08	1.57365e+08	1.34616e+08	1.10318e+08	1.17241e+08	1.27472e+08	9.1532e+07	1.03966e+08	1.77049e+08	1.57887e+08	1.41437e+08	1.51406e+08	1.45712e+08
FALSE	High	Master Protein	Q9NVZ3	Adaptin ear-binding coat-associated protein 2 [OS=Homo sapiens]	0	FALSE	21.63	22	4	18	4	263	28.3	8.38	34.35	4	transport	plasma membrane;other membranes		Pf07933	55707	NECAP2	B4DY19; E9PGQ8; hsa:55707; Q5VSU4; Q5VSU5; Q9H7L1; Q9H8L1; Q9NVZ3	ENSG00000157191		Cargo recognition for clathrin-mediated endocytosis	2	0	1.432	0.52	0.0732863	22.6	7.12021e+06	9.7619e+06	12	4.11	7.43411e+06	5.85265e+06	6.80096e+06	7112760	8.47008e+06	6.70781e+06	6.49121e+06	7.34528e+06	8.43447e+06	6.73365e+06	7.12021e+06	9.7619e+06	1.0527e+07
FALSE	High	Master Protein	Q13501	Sequestosome-1 [OS=Homo sapiens]	0	FALSE	49.414	23	5	15	5	440	47.7	5.22	20.93	5	cell cycle OR cell proliferation;cell organization and biogenesis;protein metabolism;RNA metabolism OR transcription;other metabolic processes;stress response;transport;signal transduction;other biological processes	cytosol;cytoskeleton;mitochondrion;ER/Golgi;nucleus;other cytoplasmic organelle;other cell component	signal transduction activity or receptor binding;kinase activity;other molecular function	Pf00564, Pf00569, Pf16577	8878	SQSTM1	A6NFN7; B2R661; B3KUW5; hsa:8878; Q13446; Q13501; Q9BUV7; Q9BVS6; Q9UEU1	ENSG00000161011; ENSG00000284099	IL-1 signaling pathway; RANKL/RANK signaling pathway; Brain-derived neurotrophic factor (BDNF) signaling pathway; Apoptosis-related network due to altered Notch3 in ovarian cancer; Nuclear receptors meta-pathway; NRF2 pathway; Interleukin-1 induced activation of NF-kB; Clear cell renal cell carcinoma pathways; CAMKK2 pathway; 7q11.23 copy number variation syndrome; Opioid receptor pathways; Clock…	Neddylation; Interleukin-1 signaling; Signaling by ALK fusions and activated point mutants; p75NTR recruits signalling complexes; NF-kB is activated and signals survival; Nuclear events mediated by NFE2L2; PINK1-PRKN Mediated Mitophagy; NRIF signals cell death from the nucleus; Pexophagy	23	0	1.667	0.74	0.0734904	53.34	4.87437e+06	3.58801e+06	44.47	48.09	812686	4.87437e+06	4.28175e+06	2.03495e+06	6.90511e+06	3.19884e+06	2.04024e+06	2.22707e+06	1.99904e+06	4.87437e+06	5.34355e+06	3.16066e+06	8.58198e+06
FALSE	High	Master Protein	Q93050	V-type proton ATPase 116 kDa subunit a 1 [OS=Homo sapiens]	0	FALSE	41.214	10	7	30	7	837	96.4	6.43	59.57	7	cell organization and biogenesis;transport;other biological processes	plasma membrane;other membranes;cytosol;ER/Golgi;nucleus;other cytoplasmic organelle;other cell component	transporter activity;other molecular function	Pf01496	535	ATP6V0A1	B7Z3B7; hsa:535; Q8N5G7; Q93050; Q9NSX0	ENSG00000033627		Neutrophil degranulation; ROS and RNS production in phagocytes; Insulin receptor recycling; Transferrin endocytosis and recycling; Ion channel transport	5	0	0.684	-0.55	0.0735383	48.91	1.74279e+07	9.47003e+06	20.64	18.01	1.37138e+07	2.35432e+07	1.66465e+07	8274340	9.90249e+06	5227928	5.20941e+06	6.29914e+06	1.61998e+07	2.35432e+07	1.74279e+07	1.19159e+07	1.25955e+07
FALSE	High	Master Protein	P08575	Receptor-type tyrosine-protein phosphatase C [OS=Homo sapiens]	0	FALSE	208.659	30	31	278	31	1306	147.4	6.15	489.26	31	cell adhesion;cell cycle OR cell proliferation;cell organization and biogenesis;protein metabolism;other metabolic processes;stress response;transport;developmental processes;signal transduction;other biological processes	plasma membrane;other membranes;other cell component	signal transduction activity or receptor binding;cytoskeletal activity;other molecular function	Pf00041, Pf00102, Pf12453, Pf12567	5788	PTPRC	A0A0A0MT22; A8K7W6; hsa:5788; P08575; Q16614; Q9H0Y6; X6R433	ENSG00000081237; ENSG00000262418	B cell receptor signaling pathway; T-cell antigen receptor (TCR) pathway during Staphylococcus aureus infection; Regulatory circuits of the STAT3 signaling pathway; Extrafollicular and follicular B cell activation by SARS-CoV-2; EPO receptor signaling; Interferon type I signaling pathways	Neutrophil degranulation; Phosphorylation of CD3 and TCR zeta chains; Other semaphorin interactions	9	0	1.225	0.29	0.0735639	28.01	2.5147e+08	3.1241e+08	2.96	4.48	2.24113e+08	2.50866e+08	2.29726e+08	2.2663e+08	2.51282e+08	2.0076e+08	2.19612e+08	2.30508e+08	2.54631e+08	2.5147e+08	2.40589e+08	3.11472e+08	3.1241e+08
FALSE	High	Master Protein	P46736	Lys-63-specific deubiquitinase BRCC36 [OS=Homo sapiens]	0	FALSE	36.682	25	6	20	6	316	36	5.92	33.41	6	cell cycle OR cell proliferation;cell organization and biogenesis;protein metabolism;DNA metabolism;other metabolic processes;stress response;signal transduction;other biological processes	cytosol;cytoskeleton;nucleus;other cell component	enzyme regulator activity;other molecular function	Pf01398, Pf18110	79184	BRCC3	A6QRF8; A6QRF9; A8MUX5; A8MWH0; A9Z1Y0; A9Z1Y5; B1B062; B4DQN7; hsa:79184; P46736; Q16107; Q53YX5; Q9BTZ6	ENSG00000185515	5q35 copy number variation	Recruitment and ATM-mediated phosphorylation of repair and signaling proteins at DNA double strand breaks; Metalloprotease DUBs; Processing of DNA double-strand break ends; G2/M DNA damage checkpoint; Nonhomologous End-Joining (NHEJ)	6	0	0.477	-1.07	0.0737035	37.3	3.14849e+06	1.49322e+06	16.55	10.98	2.47594e+06	3.14849e+06	3.69692e+06	1.088e+06	1.02845e+06	958390	806158	1.20031e+06	2.80912e+06	3.14849e+06	3.87046e+06	1.49322e+06	1.2782e+06
FALSE	High	Master Protein	Q9UNZ2	NSFL1 cofactor p47 [OS=Homo sapiens]	0	FALSE	42.305	20	4	18	4	370	40.5	5.1	34.26	4	cell cycle OR cell proliferation;cell organization and biogenesis;protein metabolism;other metabolic processes;other biological processes	cytosol;cytoskeleton;ER/Golgi;nucleus;other cell component	other molecular function	Pf00789, Pf08059, Pf14555	55968	NSFL1C	A2A2L1; B2RD74; hsa:55968; Q5JXA4; Q5JXA5; Q7Z533; Q9H102; Q9NVL9; Q9UI06; Q9UNZ2	ENSG00000088833	Alstrom syndrome	RHOH GTPase cycle	2	0	2.075	1.05	0.0737035	121.64	2.1286e+06	2.80938e+06	26.97	21	1.41278e+06	1.83251e+06	823800	2.19107e+06	2.98837e+06	1.43658e+06	1.20581e+06	2.02276e+06	2.31034e+06	2.1286e+06	1.33425e+06	3.00713e+06	3.71408e+06
FALSE	High	Master Protein	Q9H1E3	Nuclear ubiquitous casein and cyclin-dependent kinase substrate 1 [OS=Homo sapiens]	0	FALSE	27.059	16	3	15	3	243	27.3	5.08	43.15	3	cell organization and biogenesis;DNA metabolism;other metabolic processes;stress response;other biological processes	nucleus;other cell component	nucleic acid binding activity;other molecular function		64710	NUCKS1	hsa:64710; Q54AC0; Q5PXE7; Q9H1D6; Q9H1E3; Q9H723	ENSG00000069275			0	0	1.425	0.51	0.0767264	49.29	8.05027e+06	1.06987e+07	39.7	36.54	1.24704e+07	8.05027e+06	6678025	6.07859e+06	1.06769e+07	3.94975e+06	7.24164e+06	11996251	1.41485e+07	8.05027e+06	6.9915e+06	8.34256e+06	1.32698e+07
FALSE	High	Master Protein	Q13057	Bifunctional coenzyme A synthase [OS=Homo sapiens]	0	FALSE	13.999	5	3	5	3	564	62.3	6.99	2.47	3	other metabolic processes	other membranes;mitochondrion	kinase activity;other molecular function	Pf01121, Pf01467	80347	COASY	B2RA78; B4DLU0; hsa:80347; Q13057; Q6GS23; Q8NBM7; Q8NEW1; Q8WXD4; Q9NRM3	ENSG00000068120	Neurodegeneration with brain iron accumulation (NBIA) subtypes pathway	Coenzyme A biosynthesis	2	0	0.504	-0.99	0.078395	78.13	4.12169e+06	1.36471e+06	11.22	53.92	3.05641e+06	4.31814e+06	3.93688e+06		2.74582e+06	607760	495129	690340	3.46769e+06	4.31814e+06	4.12169e+06	1.49917e+06	3.41262e+06
FALSE	High	Master Protein	P30153	Serine/threonine-protein phosphatase 2A 65 kDa regulatory subunit A alpha isoform [OS=Homo sapiens]	0	FALSE	125.777	33	15	105	12	589	65.3	5.11	177.18	15	cell cycle OR cell proliferation;cell organization and biogenesis;protein metabolism;RNA metabolism OR transcription;other metabolic processes;signal transduction;other biological processes	plasma membrane;other membranes;cytosol;cytoskeleton;mitochondrion;nucleus;other cell component	enzyme regulator activity;other molecular function	Pf02985	5518	PPP2R1A	hsa:5518; P30153; Q13773; Q6ICQ3; Q96DH3	ENSG00000105568	Focal adhesion: PI3K-Akt-mTOR-signaling pathway; Wnt signaling pathway and pluripotency; PI3K-Akt signaling pathway; 16p11.2 proximal deletion syndrome; Glycogen synthesis and degradation; Cohesin complex - Cornelia de Lange syndrome	Negative regulation of MAPK pathway; Separation of Sister Chromatids; Resolution of Sister Chromatid Cohesion; Recruitment of NuMA to mitotic centrosomes; RHO GTPases Activate Formins; EML4 and NUDC in mitotic spindle formation; Regulation of PLK1 Activity at G2/M Transition; Loss of Nlp from mitotic centrosomes; Recruitment of mitotic centrosome proteins and complexes; Anchoring of the basal bod…	49	2	0.779	-0.36	0.0789204	46.15	1.35885e+08	1.2989e+08	15.82	22.02	9.74337e+07	1.35885e+08	1.45439e+08	9.44252e+07	6.38699e+07	101656131	98525608	8.52942e+07	1.10545e+08	1.35885e+08	1.52266e+08	1.2989e+08	8.01742e+07
FALSE	High	Master Protein	Q16555	Dihydropyrimidinase-related protein 2 [OS=Homo sapiens]	0	FALSE	306.152	53	20	269	20	572	62.3	6.38	702.56	20	cell organization and biogenesis;other metabolic processes;transport;developmental processes;signal transduction;other biological processes	plasma membrane;other membranes;cytosol;cytoskeleton	other molecular function	Pf01979	1808	DPYSL2	A8K5H2; B4DR31; D3DSS7; hsa:1808; O00424; Q16555	ENSG00000092964	Microtubule cytoskeleton regulation; Brain-derived neurotrophic factor (BDNF) signaling pathway	Recycling pathway of L1; CRMPs in Sema3A signaling	4	0	1.221	0.29	0.0797754	42.26	2.92473e+08	3.56665e+08	4.5	6.63	2.55836e+08	2.75456e+08	2.89184e+08	2.37915e+08	2.63677e+08	2.65802e+08	2.45201e+08	2.56194e+08	2.92473e+08	2.77042e+08	3.03062e+08	3.2744e+08	3.29558e+08
FALSE	High	Master Protein	P00491	Purine nucleoside phosphorylase [OS=Homo sapiens]	0	FALSE	192.308	70	16	274	16	289	32.1	6.95	613.69	16	other metabolic processes;other biological processes	non-structural extracellular;cytosol;nucleus;other cell component	other molecular function	Pf01048	4860	PNP	B2R8S5; D3DS00; hsa:4860; P00491; Q15160; Q5PZ03	ENSG00000198805	VEGFA-VEGFR2 signaling	Neutrophil degranulation; Purine catabolism; Ribavirin ADME; Purine salvage; Defective PNP disrupts phosphorolysis of (deoxy)guanosine and (deoxy)inosine	6	0	0.78	-0.36	0.0801678	46.85	5.19474e+08	4.02492e+08	9.24	2.82	4.34968e+08	5.88696e+08	4.95655e+08	2.92709e+08	3.38047e+08	2.87266e+08	2.70972e+08	2.81068e+08	4.93849e+08	5.89211e+08	5.19474e+08	4.02492e+08	4.21341e+08
FALSE	Medium	Master Protein	Q16595	Frataxin, mitochondrial [OS=Homo sapiens]	0.012	FALSE	2.082	6	1	2	1	210	23.1	8.69	1.68	1	cell organization and biogenesis;protein metabolism;other metabolic processes;stress response;transport;developmental processes;other biological processes	cytosol;mitochondrion	other molecular function	Pf01491	2395	FXN	A8MXJ6; C9JJ89; hsa:2395; O15545; O95656; Q15294; Q16595; Q5VZ01	ENSG00000165060	Iron-sulfur cluster biogenesis	Mitochondrial protein import; Mitochondrial iron-sulfur cluster biogenesis	3	0	2.247	1.17	0.0818951	104.42	468169	1.78889e+06	116.14	46.72			2571781	1.54121e+06		1.45788e+06		1.28801e+06	468169	293917	2.6925e+06	2.11523e+06	834801
FALSE	High	Master Protein	P61981	14-3-3 protein gamma [OS=Homo sapiens]	0	FALSE	80.891	51	11	273	6	247	28.3	4.89	521.8	11	transport;signal transduction;other biological processes	cytosol;other cell component	signal transduction activity or receptor binding;enzyme regulator activity;other molecular function	Pf00244	7532	YWHAG	hsa:7532; O70457; P35214; P61981; Q6FH52; Q9UDP2; Q9UN99	ENSG00000170027	Cell cycle; Prolactin signaling pathway; Myometrial relaxation and contraction pathways; Disruption of postsynaptic signaling by CNV; Calcium regulation in cardiac cells; Sudden infant death syndrome (SIDS) susceptibility pathways	Translocation of SLC2A4 (GLUT4) to the plasma membrane; Recruitment of NuMA to mitotic centrosomes; Regulation of PLK1 Activity at G2/M Transition; Loss of Nlp from mitotic centrosomes; Recruitment of mitotic centrosome proteins and complexes; Anchoring of the basal body to the plasma membrane; AURKA Activation by TPX2; Regulation of localization of FOXO transcription factors; TP53 Regulates Meta…	21	0	1.239	0.31	0.0821526	50.05	6.09404e+07	5.94495e+07	13.46	8.27	5.37127e+07	6.39955e+07	4.69878e+07	3.98429e+07	4.78334e+07	3.99563e+07	4.19778e+07	4.87638e+07	6.09404e+07	6.39955e+07	4.91935e+07	5.46824e+07	5.94495e+07
FALSE	High	Master Protein	P55899	IgG receptor FcRn large subunit p51 [OS=Homo sapiens]	0	FALSE	19.56	13	4	30	4	365	39.7	6.54	49.76	4	transport;other biological processes	non-structural extracellular;plasma membrane;other membranes;other cytoplasmic organelle	other molecular function	Pf00129, Pf07654	2217	FCGRT	hsa:2217; P55899; Q5HYM5; Q9HBV7; Q9NZ19	ENSG00000104870			0	0	0.707	-0.5	0.0826272	32.66	2.03427e+07	1.66023e+07	23.97	4.11	1.63857e+07	2.84674e+07	1.79931e+07	1.18503e+07	1.28618e+07	1.10734e+07	11511997	1.22163e+07	1.92311e+07	2.92668e+07	2.03427e+07	1.66023e+07	1.59853e+07
FALSE	High	Master Protein	Q7Z2W4	Zinc finger CCCH-type antiviral protein 1 [OS=Homo sapiens]	0	FALSE	108.201	25	15	74	14	902	101.4	8.4	147.78	15	stress response;other biological processes	cytosol;nucleus;other cell component	other molecular function	Pf00644, Pf02825, Pf18606, Pf18633	56829	ZC3HAV1	A4D1R2; A4D1S4; hsa:56829; Q7Z2W4; Q8IW57; Q8TAJ3; Q96N79; Q9H8R9; Q9P0Y7	ENSG00000105939		Signaling by BRAF and RAF1 fusions	1	1	1.339	0.42	0.084092	37.21	2.62217e+07	3.46933e+07	8.45	6.84	2.26181e+07	2.142e+07	2.51418e+07	2.49918e+07	2.76463e+07	2.55641e+07	2.71224e+07	2.46572e+07	2.62217e+07	2.28658e+07	2.68377e+07	3.43e+07	3.43601e+07
FALSE	High	Master Protein	Q8NI60	Atypical kinase COQ8A, mitochondrial [OS=Homo sapiens]	0	FALSE	14.319	4	2	9	2	647	71.9	6.99	9.71	2	other metabolic processes	other membranes;mitochondrion	kinase activity;other molecular function	Pf03109	56997	COQ8A	hsa:56997; Q5T7A5; Q63HK0; Q8NCJ6; Q8NI60; Q9HBQ1; Q9NQ67	ENSG00000163050			0	0	0.588	-0.77	0.0841031	19.95	6226894	3.92088e+06	3.16	19.57	5.62663e+06	6226894	5.72562e+06	3.69502e+06	4.02718e+06	2.33016e+06	2.38687e+06	2.82305e+06	6.38377e+06	6226894	5.99439e+06	5.07122e+06	5.00516e+06
FALSE	High	Master Protein	P49736	DNA replication licensing factor MCM2 [OS=Homo sapiens]	0	FALSE	75.192	18	13	43	13	904	101.8	5.52	80.29	13	cell cycle OR cell proliferation;cell organization and biogenesis;DNA metabolism;other metabolic processes;stress response;other biological processes	nucleus;other cell component	nucleic acid binding activity;other molecular function	Pf00493, Pf12619, Pf14551, Pf17207, Pf17855	4171	MCM2	hsa:4171; P49736; Q14577; Q15023; Q8N2V1; Q969W7; Q96AE1; Q9BRM7	ENSG00000073111	Cell cycle; Ciliary landscape; G1 to S cell cycle control; DNA replication; 1p36 copy number variation syndrome	Orc1 removal from chromatin; Assembly of the pre-replicative complex; Activation of ATR in response to replication stress; Activation of the pre-replicative complex; Unwinding of DNA	11	0	0.717	-0.48	0.0855245	36.19	3.95728e+07	3.07071e+07	7.99	12.54	3.48793e+07	4.12474e+07	3.36777e+07	2.31501e+07	2.61035e+07	1.72515e+07	2.07846e+07	1.83343e+07	3.95728e+07	4.12474e+07	3.52586e+07	3.17724e+07	3.24425e+07
FALSE	High	Master Protein	P83111	Serine beta-lactamase-like protein LACTB, mitochondrial [OS=Homo sapiens]	0	FALSE	65.767	19	9	58	9	547	60.7	8.53	124.03	9	protein metabolism;other metabolic processes;other biological processes	cytosol;mitochondrion	other molecular function	Pf00144	114294	LACTB	hsa:114294; P83096; P83111	ENSG00000103642			0	0	1.278	0.35	0.0858243	30.04	3.33551e+07	4.26436e+07	8.65	3.96	2.7965e+07	3.80109e+07	3.06238e+07	3.21225e+07	3.29919e+07	2.81132e+07	2.95842e+07	3.06564e+07	3.33551e+07	3.80109e+07	3.24214e+07	4.41122e+07	4.16911e+07
FALSE	High	Master Protein	Q9UP65	Cytosolic phospholipase A2 gamma [OS=Homo sapiens]	0	FALSE	12.703	6	3	7	3	541	60.9	6.93	0	3	cell organization and biogenesis;other metabolic processes;stress response;signal transduction;other biological processes	plasma membrane;other membranes;cytosol;mitochondrion;ER/Golgi;nucleus;other cell component	other molecular function	Pf01735	8605	PLA2G4C	B2RB71; B4DI40; hsa:8605; O75457; Q6IBI8; Q9UG68; Q9UP65	ENSG00000105499	MAPK signaling pathway; Ras signaling; Lipid metabolism in senescent cells	Acyl chain remodelling of PC; Acyl chain remodelling of PE; Acyl chain remodelling of PI; Hydrolysis of LPC; Hydrolysis of LPE	8	0	1.951	0.96	0.0863177	42.52	1.87297e+06	3.39251e+06	1.05	8.11	1188971	1.86513e+06	1.24519e+06	2.36273e+06	2.72963e+06	2.53919e+06	2.16645e+06	1.84541e+06	1.8859e+06	1.87297e+06	1.8474e+06	3.90821e+06	3.39251e+06
FALSE	High	Master Protein	O95379	Tumor necrosis factor alpha-induced protein 8 [OS=Homo sapiens]	0	FALSE	7.346	12	2	8	2	198	23	7.93	2.32	2	other biological processes	nucleus;other cell component	enzyme regulator activity	Pf05527	25816	TNFAIP8	B3KMH1; B3KMI2; B7Z713; hsa:25816; O95379; Q9P1Q1; Q9UER5; Q9UP47	ENSG00000145779		PI Metabolism	1	0	1.761	0.82	0.0866229	57.27	2694699	4.46333e+06	61.24	48.66	1.45877e+06	2694699	5312681	3.25209e+06	2941802	6.82475e+06	2.19529e+06	4.73534e+06	1.65507e+06	2694699	5.56207e+06	4.46333e+06	3.6562e+06
FALSE	High	Master Protein	Q9UII4	E3 ISG15--protein ligase HERC5 [OS=Homo sapiens]	0	FALSE	16.325	5	5	7	5	1024	116.8	7.65	1.62	5	protein metabolism;other metabolic processes;stress response;other biological processes	cytosol;other cell component	other molecular function	Pf00415, Pf00632	51191	HERC5	B2RTQ1; hsa:51191; Q69G20; Q9UII4	ENSG00000138646		ISG15 antiviral mechanism; Antigen processing: Ubiquitination & Proteasome degradation; Negative regulators of DDX58/IFIH1 signaling	4	0	2.631	1.4	0.0866229	82.64	365357	961386	78.17	24.16				1.02361e+06	1.05005e+06	592363		692202	825431	143739	365357	1.40486e+06	1.30505e+06
FALSE	High	Master Protein	P25774	Cathepsin S [OS=Homo sapiens]	0	FALSE	88.409	37	10	136	10	331	37.5	8.34	280.22	10	cell organization and biogenesis;protein metabolism;other metabolic processes;signal transduction;other biological processes	non-structural extracellular;other cytoplasmic organelle;other cell component	enzyme regulator activity;other molecular function	Pf00112, Pf08246	1520	CTSS	B4DWC9; D3DV05; hsa:1520; P25774; Q5T5I0; Q6FHS5; Q9BUG3	ENSG00000163131		MHC class II antigen presentation; Neutrophil degranulation; Degradation of the extracellular matrix; Assembly of collagen fibrils and other multimeric structures; Trafficking and processing of endosomal TLR; Endosomal/Vacuolar pathway	6	0	1.217	0.28	0.0868785	22.7	1.62564e+08	1.92558e+08	2.23	5.37	1.43284e+08	1.64882e+08	1.5063e+08	1.40303e+08	1.55073e+08	1.42093e+08	1.24976e+08	1.27105e+08	1.62564e+08	1.656e+08	1.58396e+08	1.92558e+08	1.92732e+08
FALSE	High	Master Protein	Q99570	Phosphoinositide 3-kinase regulatory subunit 4 [OS=Homo sapiens]	0	FALSE	21.647	4	5	9	5	1358	153	7.17	9.51	5	cell organization and biogenesis;protein metabolism;other metabolic processes;stress response;transport;other biological processes	other membranes;cytosol;cytoskeleton;other cytoplasmic organelle;other cell component	kinase activity;other molecular function	Pf00069, Pf00400	30849	PIK3R4	hsa:30849; Q2TBF4; Q99570	ENSG00000196455	Alzheimer's disease and miRNA effects; Angiopoietin-like protein 8 regulatory pathway; Focal adhesion: PI3K-Akt-mTOR-signaling pathway; Neural crest cell migration during development; Neural crest cell migration in cancer; Neurodegeneration with brain iron accumulation (NBIA) subtypes pathway; Osteoblast differentiation and related diseases; Ciliopathies; Insulin signaling; Autophagy; Regulation …	SARS-CoV-2 activates/modulates innate and adaptive immune responses; PI3K Cascade; Synthesis of PIPs at the Golgi membrane; Synthesis of PIPs at the early endosome membrane; Synthesis of PIPs at the late endosome membrane; Antigen Presentation: Folding, assembly and peptide loading of class I MHC; Macroautophagy; Translation of Replicase and Assembly of the Replication Transcription Complex; Tran…	24	0	0.661	-0.6	0.0871253	41.45	8.48011e+06	8.16471e+06	12.57	15	7.47434e+06	1.03569e+07	7.93276e+06	5.94901e+06	7.52031e+06	5.00178e+06	6.35178e+06	4.82801e+06	8.48011e+06	1.03569e+07	8.30513e+06	8.16471e+06	9.34657e+06
FALSE	High	Master Protein	Q5JSH3	WD repeat-containing protein 44 [OS=Homo sapiens]	0	FALSE	6.337	4	3	5	3	913	101.3	5.45	1.65	3		other membranes;cytosol;ER/Golgi;other cytoplasmic organelle;other cell component		Pf00400	54521	WDR44	B4DSE9; F8W913; hsa:54521; Q0JS52; Q0JTF3; Q5JSH2; Q5JSH3; Q6ZSC1; Q7Z365; Q7Z3P6; Q8NAU8; Q8NHU5; Q9NUV4	ENSG00000131725	Ectoderm differentiation		1	0	1.54	0.62	0.0876391	91.13	4.37732e+06	5.91834e+06	25.74	23.3	3.21876e+06	4723968	2328925	5.71279e+06	5900941	4.12474e+06	2.94483e+06	3406477	4.37732e+06	5.23236e+06	3.07215e+06	7.84051e+06	7.33395e+06
FALSE	High	Master Protein	Cont_P12763	Alpha-2-HS-glycoprotein OS=Bos taurus OX=9913 GN=AHSG PE=1 SV=2	0	TRUE	14.249	9	3	5	3	359	38.4	5.5	5.31	3	stress response;other biological processes	non-structural extracellular;extracellular matrix;plasma membrane;other membranes;ER/Golgi;other cell component	enzyme regulator activity	Pf00031	280988	AHSG	A6QLF7; B0JYN6; bta:280988; P12763	ENSBTAG00000000522		Neutrophil degranulation; Platelet degranulation ; Regulation of Insulin-like Growth Factor (IGF) transport and uptake by Insulin-like Growth Factor Binding Proteins (IGFBPs); Post-translational protein phosphorylation	4	0	2.108	1.08	0.0894994	105.44	1.06954e+06	1.474e+06	36.17	110.64	620887			8.72464e+06	701606	607851	865795	3.96601e+06	1.28163e+06	589641	1.06954e+06	1.19741e+07	1.00114e+06
FALSE	High	Master Protein	Q53QZ3	Rho GTPase-activating protein 15 [OS=Homo sapiens]	0	FALSE	10.225	5	2	3	1	475	54.5	9.39	2.68	2	signal transduction;other biological processes	other membranes;cytosol;other cell component	enzyme regulator activity	Pf00169, Pf00620	55843	ARHGAP15	hsa:55843; Q53QZ3; Q53R36; Q53RD7; Q53RT6; Q53SX9; Q584N9; Q6PJE6; Q86WP1; Q8IXX1; Q9NRL8; Q9NZ77; Q9NZ91	ENSG00000075884	Ectoderm differentiation; Ectoderm differentiation	RAC1 GTPase cycle; RAC3 GTPase cycle	4	0	0.355	-1.49	0.0900871	115.57	680909	282496	72.6	96.76		1.79043e+06							680909	1.79043e+06	465879	750180	635649
FALSE	High	Master Protein	P14209	CD99 antigen [OS=Homo sapiens]	0	FALSE	18.195	8	1	18	1	185	18.8	4.75	53.05	1	cell adhesion;other biological processes	plasma membrane;other membranes;other cell component		Pf12301	4267	CD99	A6NIW1; hsa:4267; O00518; P14209; Q6ICV7	ENSG00000002586		Immunoregulatory interactions between a Lymphoid and a non-Lymphoid cell; Cell surface interactions at the vascular wall	2	0	0.678	-0.56	0.0911884	22.18	1.28346e+07	8.69726e+06	2.89	24.08	1.14121e+07	1.22639e+07	1.22592e+07	6.33704e+06	8.60732e+06	3.77642e+06	5.54064e+06	7.36365e+06	1.29477e+07	1.22639e+07	1.28346e+07	8.69726e+06	1.06976e+07
FALSE	High	Master Protein	Q9UBQ5	Eukaryotic translation initiation factor 3 subunit K [OS=Homo sapiens]	0	FALSE	24.24	18	3	10	3	218	25	4.93	24.76	3	cell organization and biogenesis;protein metabolism;other metabolic processes;other biological processes	cytosol;translational apparatus;nucleus;other cell component	translation activity;nucleic acid binding activity	Pf10075	27335	EIF3K	A8K0I9; B7ZAM9; hsa:27335; Q96IQ0; Q9UBQ5; Q9Y6D1	ENSG00000178982; ENSG00000282986		L13a-mediated translational silencing of Ceruloplasmin expression; Translation initiation complex formation; Formation of a pool of free 40S subunits; Formation of the ternary complex, and subsequently, the 43S complex; Ribosomal scanning and start codon recognition; GTP hydrolysis and joining of the 60S ribosomal subunit	6	0	0.703	-0.51	0.0928172	35.48	2.6816e+07	1.97114e+07	8.25	5.26	20540279	2.713e+07	25613661	1.31479e+07	1.50978e+07	1.37377e+07	14012931	1.42181e+07	2.33042e+07	2.713e+07	2.6816e+07	1.80448e+07	1.87642e+07
FALSE	High	Master Protein	Q13547	Histone deacetylase 1 [OS=Homo sapiens]	0	FALSE	53.183	19	7	52	4	482	55.1	5.48	97.66	7	cell organization and biogenesis;protein metabolism;other metabolic processes;developmental processes;other biological processes	cytosol;nucleus;other cell component	nucleic acid binding activity;other molecular function	Pf00850	3065	HDAC1	hsa:3065; Q13547; Q92534	ENSG00000116478	Androgen receptor signaling pathway; Energy metabolism; Cell cycle; TNF-related weak inducer of apoptosis (TWEAK) signaling pathway; Neural crest differentiation; Retinoblastoma gene in cancer; Notch signaling; Apoptosis-related network due to altered Notch3 in ovarian cancer; Initiation of transcription and translation elongation at the HIV-1 LTR; MECP2 and associated Rett syndrome; IL6 signalin…	Potential therapeutics for SARS; SUMOylation of chromatin organization proteins; Constitutive Signaling by NOTCH1 PEST Domain Mutants; Constitutive Signaling by NOTCH1 HD+PEST Domain Mutants; FOXO-mediated transcription of oxidative stress, metabolic and neuronal genes; Formation of the beta-catenin:TCF transactivating complex; SMAD2/SMAD3:SMAD4 heterotrimer regulates transcription; Deactivation …	54	0	0.571	-0.81	0.0944992	82.08	5.47342e+06	3.25289e+06	19.35	19.48	4.82426e+06	6875394	4.4947e+06	1.93138e+06	3.22952e+06	1.82244e+06	2.55131e+06	1587605	5.47342e+06	6875394	4.70569e+06	2.9516e+06	4.0138e+06
FALSE	High	Master Protein	P04040	Catalase [OS=Homo sapiens]	0	FALSE	224.621	57	24	248	24	527	59.7	7.39	557.89	24	protein metabolism;other metabolic processes;stress response;developmental processes;other biological processes	non-structural extracellular;plasma membrane;other membranes;cytosol;mitochondrion;ER/Golgi;other cytoplasmic organelle;other cell component	other molecular function	Pf00199, Pf06628	847	CAT	A8K6C0; B2RCZ9; D3DR07; hsa:847; P04040; Q2M1U4; Q4VXX5; Q9BWT9; Q9UC85	ENSG00000121691	Selenium micronutrient network; Folate metabolism; Amyotrophic lateral sclerosis (ALS); Oxidative stress response; Tryptophan metabolism; Male infertility; Arsenic metabolism and reactive oxygen species generation; DNA damage response (only ATM dependent)	Neutrophil degranulation; Peroxisomal protein import; FOXO-mediated transcription of oxidative stress, metabolic and neuronal genes; Detoxification of Reactive Oxygen Species	12	0	0.786	-0.35	0.0980115	22.09	4.70421e+08	3.76513e+08	6.2	2.84	4.14061e+08	5.21998e+08	4.47582e+08	2.72819e+08	3.1148e+08	2.58436e+08	2.54323e+08	2.85895e+08	4.70421e+08	5.21998e+08	4.69052e+08	3.75148e+08	3.8812e+08
FALSE	High	Master Protein	P52758	2-iminobutanoate/2-iminopropanoate deaminase [OS=Homo sapiens]	0	FALSE	14.51	19	2	17	2	137	14.5	8.68	19.9	2	cell cycle OR cell proliferation;RNA metabolism OR transcription;other metabolic processes;developmental processes;other biological processes	cytosol;mitochondrion;nucleus;other cytoplasmic organelle;other cell component	nucleic acid binding activity;other molecular function	Pf01042	10247	RIDA	hsa:10247; P52758; Q6FHU9; Q6IBG0	ENSG00000132541		Threonine catabolism	1	0	1.451	0.54	0.0986237	135	5.81861e+06	7.79575e+06	6.71	48.78	5.01015e+06	6333756	5.27138e+06	5.68018e+06	3.77944e+06	5.5361e+06		5.64395e+06	5.81861e+06	6.45587e+06	5.712e+06	7.79575e+06	5.22045e+06
FALSE	High	Master Protein	Q13905	Rap guanine nucleotide exchange factor 1 [OS=Homo sapiens]	0	FALSE	8.039	2	2	4	2	1077	120.5	5.92	3.79	2	developmental processes;signal transduction;other biological processes	plasma membrane;other membranes;cytosol;other cytoplasmic organelle;other cell component	enzyme regulator activity;other molecular function	Pf00617, Pf00618	2889	RAPGEF1	hsa:2889; Q13905; Q5JUE4; Q68DL3; Q8IV73	ENSG00000107263	Integrin-mediated cell adhesion; Androgen receptor network in prostate cancer; B cell receptor signaling pathway; IL-3 signaling pathway; Focal adhesion; Hepatocyte growth factor receptor signaling; VEGFA-VEGFR2 signaling; Angiopoietin-like protein 8 regulatory pathway; Insulin signaling; Interferon type I signaling pathways	RAC3 GTPase cycle; Regulation of signaling by CBL; Downstream signal transduction; Erythropoietin activates RAS; Frs2-mediated activation; MET activates RAP1 and RAC1	16	0	1.99	0.99	0.0989531	54.97	945168	1.8813e+06	70.92	3.36	1.324e+06	945168		1.37941e+06	1.41482e+06	1.25602e+06	1.27339e+06	1.36414e+06	1.50216e+06	945168	236397	1.89317e+06	1.75841e+06
FALSE	High	Master Protein	Q4KWH8	1-phosphatidylinositol 4,5-bisphosphate phosphodiesterase eta-1 [OS=Homo sapiens]	0.002	FALSE	3.252	0	1	7	1	1693	189.1	7.74	9.28	1	other metabolic processes;transport;signal transduction	plasma membrane;other membranes;other cell component	other molecular function	Pf00168, Pf00387, Pf00388, Pf09279	23007	PLCH1	hsa:23007; Q29RV9; Q4KWH8; Q4KWH9; Q68CN0; Q86XK4; Q9H9U2; Q9UPT3	ENSG00000114805	Mesodermal commitment pathway; GPR40 pathway	Synthesis of IP3 and IP4 in the cytosol	3	0	0.528	-0.92	0.0992904	29.43	4.27849e+06	2.16785e+06	11.01	61.35	3.77105e+06	3.72855e+06	4443361	1.78888e+06	3.92116e+06	534779	1.46735e+06	1418947	4.27849e+06	3.72855e+06	4.65194e+06	2.45515e+06	4.87339e+06
FALSE	High	Master Protein	L0R6Q1	SLC35A4 upstream open reading frame protein [OS=Homo sapiens]	0	FALSE	16.373	39	3	17	3	103	11.1	8.1	30.78	3	stress response	other membranes		Pf15054		SLC35A4	L0R6Q1	ENSG00000176087			0	0	1.446	0.53	0.102763	35.06	4.16881e+06	9.61456e+06	47.16	54.8	2.60885e+06	8141098	3.65872e+06	7.23985e+06	6.54272e+06	3.35123e+06	6507786	1.47933e+07	3.54661e+06	8141098	4.16881e+06	9.93631e+06	8.13159e+06
FALSE	High	Master Protein	Q9UH99	SUN domain-containing protein 2 [OS=Homo sapiens]	0	FALSE	41.698	10	5	17	5	717	80.3	6.73	49.03	5	cell cycle OR cell proliferation;cell organization and biogenesis;transport;developmental processes;other biological processes	other membranes;nucleus;other cytoplasmic organelle;other cell component	cytoskeletal activity;other molecular function	Pf07738, Pf18580	25777	SUN2	B0QY62; hsa:25777; O75156; Q2NKN8; Q2T9F7; Q504T5; Q6B4H1; Q7Z3E3; Q9UH99	ENSG00000100242		Meiotic synapsis	1	0	0.438	-1.19	0.103073	26.96	1.49213e+06	705177	21.06	29.84	1.03983e+06	1.49213e+06	1.72779e+06						1.17975e+06	1.49213e+06	1.80889e+06	763735	705177
FALSE	High	Master Protein	O95319-2	Isoform 2 of CUGBP Elav-like family member 2 [OS=Homo sapiens]	0	FALSE	81.194	23	9	73	8	490	52.2	8.6	159.29	9						CELF2	O95319-2				0	1	0.775	-0.37	0.103073	14.91	8.31683e+07	6.31633e+07	4.51	7.97	7.2603e+07	8.93694e+07	7.94393e+07	4.45974e+07	5.08215e+07	4.90486e+07	4.15607e+07	5.19987e+07	8.23727e+07	8.93694e+07	8.31683e+07	6.12076e+07	6.31633e+07
FALSE	High	Master Protein	O95302	Peptidyl-prolyl cis-trans isomerase FKBP9 [OS=Homo sapiens]	0	FALSE	17.028	8	4	18	4	570	63	5.08	15.04	4	protein metabolism;other metabolic processes	ER/Golgi	other molecular function	Pf00254	11328	FKBP9	B3KY35; B7Z1G9; B7Z6H3; hsa:11328; O95302; Q2M2A1; Q3MIR7; Q6IN76; Q6P2N1; Q96EX5; Q96IJ9	ENSG00000122642		Association of TriC/CCT with target proteins during biosynthesis	1	0	0.747	-0.42	0.105026	93.88	5.34015e+07	3.69979e+07	12.3	8.72	4.70679e+07	4.26114e+07	51633516	2.67731e+07	3.08109e+07	25524188	2.29901e+07	3.03311e+07	5.34015e+07	4.33184e+07	5.46249e+07	3.68349e+07	3.85582e+07
FALSE	High	Master Protein	Q9Y3D6	Mitochondrial fission 1 protein [OS=Homo sapiens]	0	FALSE	14.496	24	3	15	3	152	16.9	8.79	18.61	3	cell organization and biogenesis;other metabolic processes;transport;signal transduction;other biological processes	other membranes;cytosol;mitochondrion;ER/Golgi;other cytoplasmic organelle;other cell component	other molecular function	Pf14852, Pf14853	51024	FIS1	hsa:51024; Q9BTP3; Q9Y3D6	ENSG00000214253	CAMKK2 pathway	Class I peroxisomal membrane protein import	2	0	0.671	-0.57	0.106333	49.94	9.14379e+06	7.17127e+06	15.8	13.04	6.67467e+06	1.04269e+07	8.73381e+06	5.97784e+06	5.49444e+06	4.04948e+06	4.44527e+06	5.98956e+06	7.57283e+06	1.04269e+07	9.14379e+06	8.38892e+06	7.17127e+06
FALSE	High	Master Protein	Q96AX1	Vacuolar protein sorting-associated protein 33A [OS=Homo sapiens]	0	FALSE	6.92	4	2	3	2	596	67.6	6.96	0	2	cell organization and biogenesis;other metabolic processes;transport;other biological processes	other membranes;other cytoplasmic organelle;other cell component		Pf00995	65082	VPS33A	hsa:65082; Q547V4; Q96AX1; Q9H5Q0	ENSG00000139719	Ebola virus infection in host; Perturbations to host-cell autophagy, induced by SARS-CoV-2 proteins; Network map of SARS-CoV-2 signaling pathway	SARS-CoV-2 modulates autophagy	4	0	2.255	1.17	0.10741	116.51	469307	1.21433e+06	68.63	77.78	413646		555063	954800			821942	925101	469307	85589.7	581118	1.31041e+06	41333.1
FALSE	High	Master Protein	Q13601	KRR1 small subunit processome component homolog [OS=Homo sapiens]	0	FALSE	15.333	9	3	12	3	381	43.6	9.77	11.42	3	RNA metabolism OR transcription;other metabolic processes;other biological processes	nucleus;other cell component		Pf17903	11103	KRR1	A0FIK6; A0JLP0; B2R989; E7EUQ0; hsa:11103; Q13601; Q8NEA8; Q8TC37; Q96AT5	ENSG00000111615		Major pathway of rRNA processing in the nucleolus and cytosol; rRNA modification in the nucleus and cytosol	2	0	0.463	-1.11	0.109772	11.35	1.70698e+06	742236	4.49	65.55	1504522	1586270	1646474			1.39222e+06			1.70698e+06	1586270	1.72376e+06	797329	740650
FALSE	High	Master Protein	P0CG08	Golgi pH regulator B [OS=Homo sapiens]	0	FALSE	4.436	2	1	1	1	455	52.9	9.28	0	1	transport;other biological processes	other membranes;ER/Golgi	transporter activity	Pf12430, Pf12537	51463; 653519	GPR89B	A6NKF9; A6NN37; B2RUV3; B3KMN3; hsa:51463; hsa:653519; P0CG08; Q53FQ9; Q5T2V8; Q5T5P5; Q659E2; Q6NVY5; Q9P0S4; Q9Y302	ENSG00000188092			0	0	1.338	0.42	0.111725	19.7	1.50767e+07	1.90702e+07	23.8	7.04	13288534	10152333	15695183	13799712	15196934	15328026	12908013	15002914	1.50767e+07	10152333	1.64319e+07	1.89394e+07	1.88874e+07
FALSE	High	Master Protein	Q92783	Signal transducing adapter molecule 1 [OS=Homo sapiens]	0	FALSE	19.934	10	4	9	4	540	59.1	4.82	18.83	4	cell organization and biogenesis;protein metabolism;other metabolic processes;transport;signal transduction;other biological processes	other membranes;cytosol;other cytoplasmic organelle;other cell component	other molecular function	Pf00018, Pf00790, Pf02809	8027	STAM	B0YJ99; D3DRU5; hsa:8027; Q8N6D9; Q92783	ENSG00000136738	Vitamin D receptor pathway; VEGFA-VEGFR2 signaling; EGF/EGFR signaling pathway	Endosomal Sorting Complex Required For Transport (ESCRT); RHOU GTPase cycle; Metalloprotease DUBs; Cargo recognition for clathrin-mediated endocytosis; EGFR downregulation; Negative regulation of MET activity; InlB-mediated entry of Listeria monocytogenes into host cell	11	0	0.634	-0.66	0.112434	39.22	7.656e+06	3.98684e+06	1.32	7.76	6.88658e+06	7.62229e+06	7.31273e+06	2.72598e+06	3.42595e+06	3.13938e+06	2.59132e+06	2.87054e+06	7.81327e+06	7.62229e+06	7.656e+06	3.74127e+06	4.25793e+06
FALSE	High	Master Protein	P09012	U1 small nuclear ribonucleoprotein A [OS=Homo sapiens]	0	FALSE	63.263	33	6	55	4	282	31.3	9.83	115.58	6	RNA metabolism OR transcription;other metabolic processes	nucleus	nucleic acid binding activity;other molecular function	Pf00076	6626	SNRPA	hsa:6626; P09012	ENSG00000077312	mRNA processing	mRNA Splicing - Major Pathway	2	2	1.227	0.3	0.112434	32.01	5.22445e+07	5.93506e+07	19.66	9.3	4.64102e+07	3.57047e+07	4.9902e+07	4.35485e+07	3.87339e+07	4.29101e+07	3.7726e+07	4.27327e+07	5.26553e+07	3.64144e+07	5.22445e+07	5.9768e+07	4.81402e+07
FALSE	High	Master Protein	Q8IXB1	DnaJ homolog subfamily C member 10 [OS=Homo sapiens]	0	FALSE	30.018	6	4	12	4	793	91	7.18	29.97	4	protein metabolism;other metabolic processes;stress response;signal transduction;other biological processes	ER/Golgi	other molecular function	Pf00085, Pf00226	54431	DNAJC10	hsa:54431; Q17RJ6; Q3B7W8; Q4ZG06; Q53QT7; Q6UWZ6; Q86T61; Q8IXB1; Q8NC82; Q8TD87; Q96K38; Q96K44; Q96K54; Q9NSY6	ENSG00000077232			0	0	2.346	1.23	0.112434	71.98	433356	1.01652e+06	65.64	12.38				760796	631431	664443	688052	792622	203334	433356	842270	1.04415e+06	784770
FALSE	High	Master Protein	Cont_P00760	Serine protease 1 OS=Bos taurus OX=9913 GN=PRSS1 PE=1 SV=3	0	TRUE	49.357	21	3	70	3	246	25.8	8.07	234.35	3	protein metabolism;other biological processes	non-structural extracellular;other cell component	other molecular function	Pf00089	615026; 780933	LOC113890875; PRSS1	A0A4W2FD21; A6H6Y3; bta:615026; bta:780933; P00760	ENSBIXG00000023431; ENSBIXG00005009443; ENSBTAG00000050323; ENSBTAG00000052726			0	0	1.204	0.27	0.115993	33.11	1.14571e+08	1.48421e+08	3.59	17.33	1.06913e+08	1.13869e+08	109433806	1.01702e+08	1.1917e+08	1.12084e+08	1.28883e+08	8.61368e+07	1.21439e+08	1.13869e+08	1.14571e+08	1.39581e+08	1.48421e+08
FALSE	High	Master Protein	P04150	Glucocorticoid receptor [OS=Homo sapiens]	0	FALSE	53.35	17	9	27	9	777	85.6	6.38	32.46	9	cell-cell signaling;cell cycle OR cell proliferation;cell organization and biogenesis;other metabolic processes;stress response;developmental processes;signal transduction;other biological processes	other membranes;cytosol;cytoskeleton;mitochondrion;nucleus;other cell component	nucleic acid binding activity;other molecular function	Pf00104, Pf00105, Pf02155	2908	NR3C1	A0ZXF9; B0LPG8; D3DQF4; F5ATB7; hsa:2908; P04150; P04151; Q53EP5; Q6N0A4	ENSG00000113580	Nuclear receptors; Adipogenesis; Mammary gland development pathway - Pregnancy and lactation (Stage 3 of 4); Endoderm differentiation; Glucocorticoid receptor pathway; Nuclear receptors meta-pathway; Transcription factor regulation in adipogenesis; White fat cell differentiation; Vitamin D in inflammatory diseases; 16p11.2 proximal deletion syndrome; Sudden infant death syndrome (SIDS) susceptibi…	Potential therapeutics for SARS; Regulation of RUNX2 expression and activity; HSP90 chaperone cycle for steroid hormone receptors (SHR) in the presence of ligand; FOXO-mediated transcription of oxidative stress, metabolic and neuronal genes; Circadian Clock; SUMOylation of intracellular receptors; PTK6 Expression; Regulation of NPAS4 gene transcription	20	0	1.524	0.61	0.116634	45.88	4.40189e+06	5.83155e+06	3.85	8.36	4.14165e+06	3.82999e+06	3.65634e+06	4.21281e+06	4.6921e+06	3.61244e+06	4.24785e+06	4.64377e+06	4.69897e+06	4.40189e+06	4.39575e+06	5.78186e+06	5.83155e+06
FALSE	High	Master Protein	Q9NYK5	39S ribosomal protein L39, mitochondrial [OS=Homo sapiens]	0.002	FALSE	3.565	3	1	2	1	338	38.7	7.65	4.4	1	protein metabolism;other metabolic processes	other membranes;mitochondrion;translational apparatus	other molecular function		54148	MRPL39	C9JYA5; hsa:54148; Q32Q74; Q5QTR3; Q96Q65; Q9BSQ7; Q9BZV6; Q9NX44; Q9NYK5	ENSG00000154719		Mitochondrial translation initiation; Mitochondrial translation elongation; Mitochondrial translation termination	3	0	2.051	1.04	0.116941	12.04	793307	1.6637e+06	38.51	14.13	1.2974e+06		755910	1.21221e+06	1.4028e+06	1.13413e+06	1.45002e+06	1.07651e+06	1.47198e+06	793307	791394	1.6637e+06	1.74347e+06
FALSE	High	Master Protein	Q53EP0	Fibronectin type III domain-containing protein 3B [OS=Homo sapiens]	0	FALSE	16.801	3	2	10	2	1204	132.8	5.95	10.95	2		other membranes		Pf00041	64778	FNDC3B	B2RB36; B3KXR8; D3DNQ7; hsa:64778; Q53EP0; Q5U5T8; Q6PIJ3; Q6UXG1; Q6UXZ5; Q8IXB2; Q8NBU7; Q96D78; Q9H5I7; Q9NSQ8	ENSG00000075420			0	0	2.125	1.09	0.116941	17.58	600850	1.27664e+06	8.92	13.53	529587	527352	600141	1.1093e+06	946747	739435	889873	919186	600850	527352	628313	1.52246e+06	1.17666e+06
FALSE	Medium	Master Protein	Q96M83	Coiled-coil domain-containing protein 7 [OS=Homo sapiens]	0.024	FALSE	1.776	1	1	1	1	1385	157.4	7.58	0	1				Pf15368	79741	CCDC7	B0QZ71; hsa:79741; Q08AN7; Q5VW55; Q8IVQ0; Q8N7T7; Q8NEQ0; Q96M83; Q9H943	ENSG00000216937			0	0	0.409	-1.29	0.117821	131.34	1.10083e+06	450256	92.12	56.79	970266	1997555							1.10083e+06	1997555	59809	466580	450256
FALSE	High	Master Protein	Q9GZZ1	N-alpha-acetyltransferase 50 [OS=Homo sapiens]	0	FALSE	34.741	36	6	13	6	169	19.4	8.81	24.95	6	cell cycle OR cell proliferation;cell organization and biogenesis;protein metabolism;other metabolic processes	cytosol;nucleus;other cell component	other molecular function	Pf00583	80218	NAA50	D3DN74; hsa:80218; Q68DQ1; Q9GZZ1	ENSG00000121579	Metapathway biotransformation Phase I and II		1	0	0.701	-0.51	0.118414	44.18	1.34653e+07	1.11357e+07	8.18	19.28	13502685	1.27491e+07	1.19953e+07	8.08538e+06	1.08021e+07	4.845e+06	7.66939e+06	6.95365e+06	1.53197e+07	1.34653e+07	1.32278e+07	1.11357e+07	1.409e+07
FALSE	High	Master Protein	Q9HAT2	Sialate O-acetylesterase [OS=Homo sapiens]	0	FALSE	15.487	5	2	12	2	523	58.3	7.33	11.36	2	other metabolic processes;other biological processes	other cytoplasmic organelle	other molecular function	Pf03629	54414	SIAE	B3KPB0; hsa:54414; Q8IUT9; Q9HAT2; Q9HAU7; Q9NT71	ENSG00000110013			0	0	0.637	-0.65	0.120991	45.73	7.29412e+06	4.56637e+06	5.75	22.09	6.11135e+06	7.29412e+06	7.42515e+06	3.14361e+06	3.67413e+06	4.84276e+06	2.45546e+06	3362478	6.93371e+06	7.29412e+06	7.7737e+06	4.31444e+06	4.56637e+06
FALSE	High	Master Protein	Q96EE3-1	Isoform B of Nucleoporin SEH1 [OS=Homo sapiens]	0	FALSE	14.799	10	3	13	3	421	46.5	7.9	16.04	3						SEH1L	Q96EE3-1				0	0	0.594	-0.75	0.121931	66.26	6.16448e+06	3.73267e+06	2.38	10.52	5.43335e+06	6.30751e+06	5.74414e+06	2.99327e+06	3.11813e+06	2.13455e+06	2.5071e+06	2.68754e+06	6.16448e+06	6.30751e+06	6.01378e+06	4.10811e+06	3.87535e+06
FALSE	High	Master Protein	Q96BP2	Coiled-coil-helix-coiled-coil-helix domain-containing protein 1 [OS=Homo sapiens]	0	FALSE	5.706	14	1	2	1	118	13.5	10.21	0	1	protein metabolism;other metabolic processes	other membranes;cytosol;mitochondrion;translational apparatus;nucleus		Pf06747	118487	CHCHD1	hsa:118487; Q96BP2	ENSG00000172586		Mitochondrial translation initiation; Mitochondrial translation elongation; Mitochondrial translation termination	3	0	2.065	1.05	0.122676	87.35	957901	1.37652e+06	43.08	71.11		957901	949784	1.00297e+06	1.91568e+06	1.53816e+06			393542	957901	994369	1.37652e+06	2.38089e+06
FALSE	High	Master Protein	P14384	Carboxypeptidase M [OS=Homo sapiens]	0	FALSE	12.085	9	4	15	4	443	50.5	7.36	13.77	4	protein metabolism;other metabolic processes;other biological processes	non-structural extracellular;plasma membrane;other membranes	other molecular function	Pf00246, Pf13620	1368	CPM	B2R800; hsa:1368; P14384; Q9H2K9	ENSG00000135678		Post-translational modification: synthesis of GPI-anchored proteins	1	0	1.691	0.76	0.126213	81.38	2.89708e+06	4.37298e+06	4.43	16.83	2.67722e+06	2.86328e+06	2.03905e+06	3.80086e+06	3.51853e+06	2.28814e+06	3.23898e+06	2.94862e+06	3.03747e+06	2.89708e+06	2.78034e+06	5.21648e+06	4.37298e+06
FALSE	High	Master Protein	Q8TCT8	Signal peptide peptidase-like 2A [OS=Homo sapiens]	0	FALSE	10.371	3	1	6	1	520	58.1	8.32	7.45	1	protein metabolism;other biological processes	plasma membrane;other membranes;ER/Golgi;other cytoplasmic organelle;other cell component	other molecular function	Pf02225, Pf04258	84888	SPPL2A	B2RDS0; hsa:84888; Q8TAW1; Q8TCT8; Q96SZ8	ENSG00000138600		Regulation of TNFR1 signaling	1	0	1.485	0.57	0.127915	41.25	4.28131e+06	6.35908e+06	43.3	16.5	2.24576e+06	6.3469e+06	4.08935e+06	3.43152e+06	4.62187e+06	5.13394e+06	4.60547e+06	4.57856e+06	2.54796e+06	6.3469e+06	4.28131e+06	4.70959e+06	5.74427e+06
FALSE	High	Master Protein	Q9ULZ3	Apoptosis-associated speck-like protein containing a CARD [OS=Homo sapiens]	0	FALSE	17.689	19	4	60	4	195	21.6	6.34	110.47	4	cell organization and biogenesis;protein metabolism;other metabolic processes;stress response;transport;signal transduction;other biological processes	non-structural extracellular;other membranes;cytosol;cytoskeleton;mitochondrion;ER/Golgi;nucleus;other cytoplasmic organelle;other cell component	signal transduction activity or receptor binding;enzyme regulator activity;cytoskeletal activity;other molecular function	Pf00619, Pf02758	29108	PYCARD	hsa:29108; Q96D12; Q9BSZ5; Q9HBD0; Q9NXJ8; Q9ULZ3	ENSG00000103490	Nucleotide-binding oligomerization domain (NOD) pathway; Nanomaterial-induced inflammasome activation; TYROBP causal network in microglia; Acute viral myocarditis; Cytosolic DNA-sensing pathway; Activation of NLRP3 inflammasome by SARS-CoV-2; Prostaglandin signaling	Neutrophil degranulation; The AIM2 inflammasome; The NLRP3 inflammasome; Purinergic signaling in leishmaniasis infection; SARS-CoV-1 activates/modulates innate immune responses; CLEC7A/inflammasome pathway	13	0	0.77	-0.38	0.12817	13.2	5.91904e+07	4.68536e+07	0.52	3.17	52170179	59014011	5.69366e+07	3.41387e+07	3.74415e+07	3.33593e+07	30853914	3.56575e+07	5.91904e+07	59014011	5.96093e+07	4.68536e+07	4.6534e+07
FALSE	High	Master Protein	Q00534	Cyclin-dependent kinase 6 [OS=Homo sapiens]	0	FALSE	38.902	26	6	47	5	326	36.9	6.46	72.45	6	cell cycle OR cell proliferation;protein metabolism;other metabolic processes;developmental processes;signal transduction;other biological processes	cytosol;cytoskeleton;nucleus;other cell component	kinase activity;other molecular function	Pf00069	1021	CDK6	A4D1G0; hsa:1021; Q00534	ENSG00000105810	miRNA regulation of DNA damage response; miRNAs involved in DNA damage response; Cell cycle; Metastatic brain tumor; Glioblastoma signaling pathways; Retinoblastoma gene in cancer; Wnt signaling pathway; PI3K-Akt signaling pathway; Tumor suppressor activity of SMARCB1; Non-small cell lung cancer; lncRNA in canonical Wnt signaling and colorectal cancer; Breast cancer pathway; Pancreatic adenocarci…	Oxidative Stress Induced Senescence; Oncogene Induced Senescence; Defective binding of RB1 mutants to E2F1,(E2F2, E2F3); Senescence-Associated Secretory Phenotype (SASP); Evasion of Oncogene Induced Senescence Due to Defective p16INK4A binding to CDK4 and CDK6; Evasion of Oxidative Stress Induced Senescence Due to Defective p16INK4A binding to CDK4 and CDK6; Drug-mediated inhibition of CDK4/CDK6 …	30	0	0.705	-0.5	0.128299	14.74	1.46328e+07	1.0477e+07	4.72	6.22	12897338	1.57114e+07	1.37418e+07	7.6158e+06	9539843	7079381	7.46479e+06	7.54351e+06	1.46328e+07	1.57114e+07	1.43869e+07	1.04523e+07	1.18565e+07
FALSE	High	Master Protein	P08195	4F2 cell-surface antigen heavy chain [OS=Homo sapiens]	0	FALSE	157.669	30	16	130	16	630	68	5.01	294.34	16	other metabolic processes;transport;other biological processes	plasma membrane;other membranes;nucleus;other cytoplasmic organelle;other cell component	transporter activity;nucleic acid binding activity	Pf00128, Pf16028	6520	SLC3A2	hsa:6520; J3KPF3; P08195; Q13543	ENSG00000168003	mRNA, protein, and metabolite inducation pathway by cyclosporin A; Ferroptosis; Proximal tubule transport; Pleural mesothelioma	Tryptophan catabolism; Basigin interactions; Amino acid transport across the plasma membrane; Defective SLC7A7 causes lysinuric protein intolerance (LPI)	8	0	1.199	0.26	0.128299	27.57	8.71215e+07	1.01543e+08	7.38	5.72	7.67886e+07	9.54255e+07	7.94628e+07	7.28548e+07	91700073	7.07691e+07	7.25133e+07	7.22087e+07	8.71215e+07	9.59899e+07	8.31929e+07	9.99894e+07	1.13969e+08
FALSE	High	Master Protein	Q9UBG0	C-type mannose receptor 2 [OS=Homo sapiens]	0	FALSE	74.45	10	10	35	10	1479	166.6	5.83	68.66	10	other metabolic processes;transport		other molecular function	Pf00040, Pf00059	9902	MRC2	A6H8K4; D3DU08; hsa:9902; Q7LGE7; Q9UBG0; Q9Y5P9	ENSG00000011028		Cross-presentation of soluble exogenous antigens (endosomes)	1	0	0.671	-0.58	0.130033	38	9.01155e+06	5.85069e+06	6.94	11.8	7.57452e+06	8.86332e+06	7.96224e+06	3.26811e+06	4.55929e+06	3.98329e+06	4.1579e+06	3.55584e+06	9.01155e+06	9.58075e+06	8.336e+06	5.08353e+06	6.12964e+06
FALSE	High	Master Protein	P13498	Cytochrome b-245 light chain [OS=Homo sapiens]	0	FALSE	31.22	29	3	23	3	195	21	9.54	49.19	3	cell organization and biogenesis;other metabolic processes;stress response;transport;other biological processes	plasma membrane;other membranes;cytoskeleton;ER/Golgi;nucleus;other cytoplasmic organelle;other cell component	other molecular function	Pf05038	1535	CYBA	hsa:1535; P13498; Q14090; Q9BR72	ENSG00000051523	TNF-alpha signaling pathway; Microglia pathogen phagocytosis pathway; Urotensin-II-mediated signaling pathway; Genetic causes of porto-sinusoidal vascular disease	RAC1 GTPase cycle; RAC2 GTPase cycle; RAC3 GTPase cycle; Neutrophil degranulation; Detoxification of Reactive Oxygen Species; VEGFA-VEGFR2 Pathway; WNT5:FZD7-mediated leishmania damping; ROS and RNS production in phagocytes; Cross-presentation of particulate exogenous antigens (phagosomes); RHO GTPases Activate NADPH Oxidases	14	0	1.309	0.39	0.134777	58.09	2.33137e+07	3.63997e+07	16.4	15.49	1.99219e+07	2.29782e+07	2.90401e+07	2.59651e+07	2.73091e+07	2.82296e+07	2.7182e+07	1.93795e+07	2.33137e+07	2.29782e+07	3.04033e+07	3.63997e+07	3.48052e+07
FALSE	Medium	Master Protein	P26045	Tyrosine-protein phosphatase non-receptor type 3 [OS=Homo sapiens]	0.042	FALSE	1.381	1	1	1	1	913	103.9	7.03	0	1	protein metabolism;other metabolic processes;developmental processes;signal transduction;other biological processes	plasma membrane;other membranes;cytosol;cytoskeleton;other cell component	cytoskeletal activity;other molecular function	Pf00102, Pf00373, Pf00595, Pf09379, Pf09380	5774	PTPN3	A0AUW9; E7EN99; E9PGU7; hsa:5774; P26045	ENSG00000070159		EGFR downregulation; Negative regulation of MAPK pathway	2	0	2.5	1.32	0.136641	72.39	337669	883800	61.55	28.94		337669	679759	904506	646860	615957	361994	655650	213901	337669	711668	1.24139e+06	803947
FALSE	High	Master Protein	Q9Y6A9	Signal peptidase complex subunit 1 [OS=Homo sapiens]	0	FALSE	6.252	7	1	10	1	169	18.3	8.72	8.43	1	protein metabolism;other metabolic processes;transport;other biological processes	other membranes;ER/Golgi		Pf06645	28972	SPCS1	B3KNF8; hsa:28972; Q9BVW1; Q9Y6A9; X6R2S6	ENSG00000114902	15q25 copy number variation	SRP-dependent cotranslational protein targeting to membrane; Synthesis, secretion, and inactivation of Glucagon-like Peptide-1 (GLP-1); Synthesis, secretion, and inactivation of Glucose-dependent Insulinotropic Polypeptide (GIP); Synthesis, secretion, and deacylation of Ghrelin	5	0	0.693	-0.53	0.137056	36.75	10911102	7.5535e+06	22.9	27.9	10503978	10911102	7163231	6019694	8838144	3385594	5103075	5.43856e+06	1.19174e+07	10911102	7.49948e+06	8.26172e+06	1.09844e+07
FALSE	High	Master Protein	Q5JRA6	Transport and Golgi organization protein 1 homolog [OS=Homo sapiens]	0	FALSE	29.094	4	6	11	6	1907	213.6	4.84	11.66	6	cell organization and biogenesis;stress response;transport;developmental processes;other biological processes	other membranes;ER/Golgi;other cell component	other molecular function	Pf07653	375056	MIA3	A8K2S0; A8MT05; A8MT13; B7Z430; hsa:375056; Q14083; Q3S4X3; Q5JRA5; Q5JRA6; Q5JRB0; Q5JRB1; Q5JRB2; Q6UVY8; Q86Y60; Q8N8M5; Q92580	ENSG00000154305	Type I collagen synthesis in the context of osteogenesis imperfecta	Cargo concentration in the ER; Regulation of Insulin-like Growth Factor (IGF) transport and uptake by Insulin-like Growth Factor Binding Proteins (IGFBPs); Post-translational protein phosphorylation	4	0	1.599	0.68	0.137056	47.59	3.33978e+06	4.9958e+06	26.97	9.11	2475899	4.73352e+06	2.37022e+06	2.99201e+06	3.9911e+06	2.72052e+06	3.09735e+06	3286804	2.84031e+06	4.73352e+06	3.33978e+06	4.94099e+06	5.64199e+06
FALSE	High	Master Protein	Cont_O46375	Transthyretin OS=Bos taurus OX=9913 GN=TTR PE=1 SV=1	0	TRUE	21.222	19	2	13	2	147	15.7	6.3	36.03	2	other metabolic processes;signal transduction	non-structural extracellular	signal transduction activity or receptor binding;other molecular function	Pf00576	102267525; 104980319; 109577967; 280948	TTR	A0A4W2BU20; A0A6B0QTW8; A0A6P3GKP7; A0A6P5DX06; A0A8B9YDR1; bbis:104980319; biu:109577967; bom:102267525; bta:280948; O46375; Q3SZ91	ENSBGRG00000022634; ENSBIXG00000008920; ENSBIXG00005017301; ENSBTAG00000010991		Neutrophil degranulation; Retinoid metabolism and transport; The canonical retinoid cycle in rods (twilight vision)	3	0	0.708	-0.5	0.137056	11.4	1.56618e+07	1.09642e+07	1.31	7.26	13519706	15714232	1.49596e+07	7.71533e+06	8821880	7.87553e+06	6.53226e+06	8.43953e+06	1.5339e+07	15714232	1.56618e+07	1.05889e+07	1.09642e+07
FALSE	High	Master Protein	P16671	Platelet glycoprotein 4 [OS=Homo sapiens]	0	FALSE	28.113	10	4	20	4	472	53	7.96	32.55	4	cell adhesion;cell organization and biogenesis;protein metabolism;other metabolic processes;stress response;transport;signal transduction;other biological processes	plasma membrane;other membranes;ER/Golgi;other cell component	signal transduction activity or receptor binding;transporter activity;enzyme regulator activity;other molecular function	Pf01130	948	CD36	D9IX66; D9IX67; D9IX68; D9IX69; hsa:948; P16671; Q13966; Q16093; Q8TCV7; Q9BPZ8; Q9BQC2; Q9BZM8; Q9BZN3; Q9BZN4; Q9BZN5	ENSG00000135218	Aryl hydrocarbon receptor pathway; PPAR signaling pathway; IL-18 signaling pathway; Genes controlling nephrogenesis; Fatty acid transporters; Cholesterol metabolism; Enterocyte cholesterol metabolism; Vitamin A and carotenoid metabolism	PPARA activates gene expression; Transcriptional regulation of white adipocyte differentiation; Scavenging by Class B Receptors; ER-Phagosome pathway; Neutrophil degranulation; Platelet degranulation ; MyD88:MAL(TIRAP) cascade initiated on plasma membrane; MyD88 deficiency (TLR2/4); IRAK4 deficiency (TLR2/4); Regulation of TLR by endogenous ligand; Interleukin-4 and Interleukin-13 signaling; Intr…	22	0	0.712	-0.49	0.139021	41.24	1.55713e+07	1.03743e+07	15.57	24.44	14649169	1.50158e+07	1.16025e+07	5969982	1.01092e+07	5396637	6.80152e+06	10245175	1.71626e+07	1.55713e+07	1.25381e+07	8.74117e+06	1.25641e+07
FALSE	High	Master Protein	P07108	Acyl-CoA-binding protein [OS=Homo sapiens]	0	FALSE	97.855	53	4	116	4	87	10	6.57	302.35	4	other metabolic processes;other biological processes	ER/Golgi;other cell component	signal transduction activity or receptor binding;other molecular function	Pf00887	1622	DBI	B8ZWD2; B8ZWD6; B8ZWD7; hsa:1622; P07108; P08869; Q4VWZ6; Q53SQ7; Q6IB48; Q9UCI8	ENSG00000155368	Sterol regulatory element-binding proteins (SREBP) signaling; PPAR-alpha pathway; Nuclear receptors meta-pathway; PPAR signaling pathway; Fatty acid transporters	Mitochondrial Fatty Acid Beta-Oxidation	6	0	0.797	-0.33	0.139455	25.84	5.35861e+08	4.26335e+08	6.97	9.51	4.72306e+08	5.15435e+08	5.6285e+08	2.96517e+08	368674862	3.58914e+08	2.88506e+08	3.06963e+08	5.35861e+08	5.15435e+08	5.89271e+08	4.06954e+08	4.58205e+08
FALSE	High	Master Protein	O60341	Lysine-specific histone demethylase 1A [OS=Homo sapiens]	0	FALSE	27.874	7	5	9	5	852	92.8	6.52	13.75	5	cell organization and biogenesis;protein metabolism;RNA metabolism OR transcription;other metabolic processes;stress response;developmental processes;other biological processes	nucleus;other cell component	nucleic acid binding activity;other molecular function	Pf01593, Pf04433	23028	KDM1A	A8MWP9; hsa:23028; O60341; Q5TH94; Q5TH95; Q86VT7; Q8IXK4; Q8NDP6; Q8TAZ3; Q96AW4	ENSG00000004487	Androgen receptor signaling pathway; Effect of progerin on genes involved in Hutchinson-Gilford progeria syndrome; Thermogenesis; Vitamin D-sensitive calcium signaling in depression; Thyroid hormones production and peripheral downstream signaling effects; Neurogenesis regulation in the olfactory epithelium	Estrogen-dependent gene expression; Potential therapeutics for SARS; Regulation of PTEN gene transcription; HDACs deacetylate histones; Factors involved in megakaryocyte development and platelet production; HDMs demethylate histones; NR1H3 & NR1H2 regulate gene expression linked to cholesterol transport and efflux; Activated PKN1 stimulates transcription of AR (androgen receptor) regulated genes …	14	0	1.48	0.57	0.139537	49.4	3.91426e+06	6.69999e+06	6.29	21.58	3.67363e+06	3.60774e+06	1.97379e+06	3.81278e+06	3.21937e+06	4.81942e+06	4.93348e+06	4.82402e+06	4.16796e+06	3.91426e+06	3.67495e+06	5.43069e+06	4.09541e+06
FALSE	High	Master Protein	Q8NI27	THO complex subunit 2 [OS=Homo sapiens]	0	FALSE	10.244	2	3	8	3	1593	182.7	8.44	12.88	3	RNA metabolism OR transcription;other metabolic processes;transport;developmental processes;other biological processes	nucleus	nucleic acid binding activity	Pf11262, Pf11732, Pf16134	57187	THOC2	A6NM50; hsa:57187; Q5JZ12; Q6IN92; Q8NI27; Q9H8I6	ENSG00000125676		Transport of Mature mRNA derived from an Intron-Containing Transcript; mRNA 3'-end processing; RNA Polymerase II Transcription Termination	3	0	1.951	0.96	0.141056	71.62	1.40185e+06	2.03283e+06	26.11	17.2	754544	1.1514e+06	563560	1215500	1.11744e+06	729378	1.28313e+06	1.12177e+06	982729	1.68726e+06	1.40185e+06	2.03283e+06	2.27005e+06
FALSE	High	Master Protein	P31689	DnaJ homolog subfamily A member 1 [OS=Homo sapiens]	0	FALSE	74.261	20	7	59	7	397	44.8	7.08	129.33	7	protein metabolism;other metabolic processes;stress response;transport;signal transduction;other biological processes	other membranes;cytosol;cytoskeleton;mitochondrion;ER/Golgi;nucleus;other cell component	signal transduction activity or receptor binding;other molecular function	Pf00226, Pf00684, Pf01556	3301	DNAJA1	hsa:3301; P31689; Q5T7Q0; Q86TL9	ENSG00000086061	VEGFA-VEGFR2 signaling; Exercise-induced circadian regulation	HSP90 chaperone cycle for steroid hormone receptors (SHR) in the presence of ligand	3	0	1.307	0.39	0.141406	28.38	2.20924e+07	3.23372e+07	6.73	46.89	18058548	2.34487e+07	2.11018e+07	22974501	1.84584e+07	4.52274e+07	2.1888e+07	4.78202e+07	2.04886e+07	2.34487e+07	2.20924e+07	3.15313e+07	2.29409e+07
[truncated: 3,741 more rows]
[truncated: 13 more columns]
