# Supplementary material for: Multilevel Proteomics Reveals Epigenetic Signatures in BCG-Mediated Macrophage Activation
Source: Mol Cell Proteomics. 2024 Oct 2;23(11):100851. doi: 10.1016/j.mcpro.2024.100851 (PMC11585779; doi:10.1016/j.mcpro.2024.100851)
Supplement: File S2 — Proteins of interest in the total proteome (p-value <0.05, fold change >1.4). [file mmc2.xlsx]

## Sheet: Sheet1
Chromatin	Other
MORF4L1	CD276
SAMSN1	CDK9
DTX3L	CD9
HSF1	CD82
MBD3	NFKB1
EYA3	BST2
NCAPD2	CTSH
TAF9
PPP4C
ZNF638
