# Supplementary material for: Multilevel Proteomics Reveals Epigenetic Signatures in BCG-Mediated Macrophage Activation
Source: Mol Cell Proteomics. 2024 Oct 2;23(11):100851. doi: 10.1016/j.mcpro.2024.100851 (PMC11585779; doi:10.1016/j.mcpro.2024.100851)
Supplement: File S3 — Proteins of interest in the phosphoproteome (p-value <0.05, fold change >1.4). [file mmc3.xlsx]

## Sheet: Sheet1
Chromatin	Other
HJURP	FANCI
NCOA6	BST2
L3MBTL3	PRDM1
EP400	MX2
MGA	CDK14
SAMD1	CTSL
MCM3AP	ICAM1
KANSL3	CASP1
ATF7IP	CDK1
TP53BP1	STAT2
OBI1	RUNX3
RCOR2	MX1
CHD8	NOTCH3
LRWD1	CASP8
RAI1
NACC1
STK4
MAPKAPK2
DTX3L
CHAF1B
PALB2
WDR76
MRGBP
PRDM8
ZMYND8
UTP3
REST
SP1
YY1AP1
DOT1L
SCML2
BPTF
ASH2L
CIR1
CHD4
CARM1
MAGEA1
PSMA8
SAP130
NCOR1
SATB2
BRD2
ASXL2
MBD3
ATXN1L
GTF3C4
ATF7IP2
TNRC18
DPF2
ACTL6A
SIRT2
HDAC6
RBBP6
RCOR3
SP140
NIPBL
MDC1
BRD4
PKN1
EYA3
REPS2
PIAS2
RYBP
HDAC5
ARID1B
DNTTIP1
PHC2
BMI1
BAP1
RING1
ARID1A
AHCTF1
RRP1B
ASXL1
RUVBL1
ENY2
SMCHD1
PML
RBL1
BARD1
CHAF1A
EMSY
EZH2
ASH1L
ZZEF1
SIRT6
KANSL1
WAC
KDM5C
KMT2D
MECP2
MARK3
FOXO3
TRIM28
SUMO3
ZNF518B
H1-6
JDP2
BRWD1
RB1
TOPBP1
NPAT
BRD9
MTA1
JMJD1C
KMT2C
ZNF518A
CNOT3
ATM
MYSM1
EHMT2
KDM2B
DDB1
PHF5A
MEN1
PHF20L1
BRCA1
ZNF511
RUNX1
HIRIP3
DMAP1
HDAC4
PRKD1
TOPORS
COMMD3-BMI1
L3MBTL2
USP16
GATAD2B
KDM5A
EP300
UBE2O
ACTL6B
CUL5
DLD
NEK6
